# Supplementary material for: Access to child developmental assessment services in culturally and linguistically diverse metropolitan Sydney: a retrospective cohort analysis
Source: BMC Health Serv Res. 2024 Mar 14;24:342. doi: 10.1186/s12913-024-10800-y (PMC10941404; doi:10.1186/s12913-024-10800-y)
Supplement: Supplementary file 2 — Supplementary Material 2 [file 12913_2024_10800_MOESM2_ESM.xlsx]

## Sheet: Sheet1
Sex	Postcode	Priority Allocated	Priority Received	Is Priority Received less than Allocated	Did they receive correct priority	Priority Received within priority allocated OR earlier	CALD	Calculated wait time in days	Facility	Primary Diagnosis	Level Of Delay	3 Age Groups	Wait time groups	Sum of Vulnerability	Year Seen	Decile- Index of relative socio-economic disadvantage 2021
Male	2577	2	2	FALSE	TRUE	TRUE	CALD	166	Bowral		Low Average	3	2	0	2019	10
Male	2571	2	2	FALSE	TRUE	TRUE	NOT CALD	128	Bowral	ASD	Profound	3	2	0	2019	5
Male	2560	2	3	FALSE	FALSE	FALSE	NOT CALD	317	Campbelltown	ASD	Average	3	3	0	2020	2
Male	2170	3	2	TRUE	FALSE	TRUE	NOT CALD	125	Liverpool		Mild	3	2	1	2020	1
Female	2170	2	3	FALSE	FALSE	FALSE	NOT CALD	183	Liverpool		Not Applicable	3	3	0	2021	1
Female	2557	1	1	FALSE	TRUE	TRUE	CALD	46	Campbelltown	GDD	Severe	3	1	1	2019	7
Female	2575	3	3	FALSE	TRUE	TRUE	NOT CALD	345	Bowral	Not Applicable		3	3	0	2021	5
Male	2558	3	3	FALSE	TRUE	TRUE	CALD	383	Campbelltown		Above Average	3	4	1	2020	6
Female	2166	1	3	FALSE	FALSE	FALSE	CALD	352	Liverpool		Average	3	3	0	2019	1
Male	2168		3	FALSE	FALSE	FALSE	CALD	204	Liverpool			3	3	0	2022	1
Female	2177	1	3	FALSE	FALSE	FALSE	CALD	388	Fairfield	GDD	Mild	3	4	0	2019	1
Female	2560		1	FALSE	FALSE	FALSE	NOT CALD	64	Campbelltown			3	1	1	2021	2
Male	2565	2	2	FALSE	TRUE	TRUE	NOT CALD	147	Liverpool	Not Applicable	Not Applicable	3	2	0	2020	7
Male	2168		3	FALSE	FALSE	FALSE	CALD	351	Liverpool			3	3	0	2021	1
Male	2164	3	3	FALSE	TRUE	TRUE	CALD	334	Fairfield		Not Applicable	3	3	0	2020	1
Male	2164	3	3	FALSE	TRUE	TRUE	NOT CALD	463	Bankstown	Not Applicable	Significant	3	4	0	2020	1
Female	2557	3	3	FALSE	TRUE	TRUE	NOT CALD	420	Campbelltown			3	4	0	2022	6
Female	2579	3	3	FALSE	TRUE	TRUE	NOT CALD	198	Bowral	ASD	Low Average	3	3	0	2018	4
Male	2214	3	3	FALSE	TRUE	TRUE	CALD	183	Bankstown	GDD	Mild	3	3	0	2019	8
Male	2170	1	1	FALSE	TRUE	TRUE	CALD	73	Liverpool	ASD/GDD	Severe	3	1	0	2020	1
Male	2171	1	2	FALSE	FALSE	FALSE	NOT CALD	159	Bankstown	Not Applicable	Not Applicable	3	2	0	2019	2
Male	2578	3	3	FALSE	TRUE	TRUE	NOT CALD	463	Bowral	SLI		3	4	0	2022	7
Male	2576	1	2	FALSE	FALSE	FALSE	NOT CALD	149	Bowral	Not Applicable	Low Average	3	2	0	2019	8
Female	2170	1	3	FALSE	FALSE	FALSE	CALD	298	Liverpool	ID	Mild	3	3	0	2022	4
Male	2578	1	3	FALSE	FALSE	FALSE	NOT CALD	215	Bankstown		Low Average	3	3	0	2019	7
Male	2176	2	3	FALSE	FALSE	FALSE		528	Liverpool	GDD	Mild	3	4	0	2020	1
Female	2575	2	3	FALSE	FALSE	FALSE		232	Bankstown	ASD	Low Average	3	3	0	2019	5
Female	2170	2	2	FALSE	TRUE	TRUE		111	Liverpool	Not Applicable		3	2	0	2020	1
Male	2560	3	3	FALSE	TRUE	TRUE	CALD	364	Campbelltown			3	3	1	2020	1
Male	2214	3	3	FALSE	TRUE	TRUE	CALD	288	Bankstown	ASD	Significant	3	3	0	2019	8
Female	2575		3	FALSE	FALSE	FALSE	NOT CALD	344	Bowral	Not Applicable		3	3	0	2021	7
Female	2559	3	3	FALSE	TRUE	TRUE	NOT CALD	299	Campbelltown	ASD	Average	3	3	0	2021	1
Male	2575	2	2	FALSE	TRUE	TRUE	NOT CALD	160	Bowral	SLI	Low Average	3	2	0	2018	6
Male	2166	3	3	FALSE	TRUE	TRUE	CALD	319	Fairfield	ASD/GDD	Moderate	3	3	0	2021	1
Male	2164	1	3	FALSE	FALSE	FALSE	CALD	382	Fairfield	GDD	Mild	3	4	0	2019	1
Male	2575	2	3	FALSE	FALSE	FALSE	NOT CALD	272	Bowral		Significant	3	3	0	2020	7
Male	2560	3	3	FALSE	TRUE	TRUE		491	Campbelltown			3	4	0	2020	1
Male	2213	3	2	TRUE	FALSE	TRUE	NOT CALD	116	Bankstown	ASD	Mild	3	2	0	2019	9
Male	2170	1	3	FALSE	FALSE	FALSE		185	Liverpool		Above Average	3	3	0	2019	4
Male	2164	3	3	FALSE	TRUE	TRUE	CALD	354	Fairfield	ASD	Average	3	3	0	2019	1
Female	2170	3	1	TRUE	FALSE	TRUE		78	Liverpool	ASD	Borderline	3	1	0	2019	1
Male	2176	1	3	FALSE	FALSE	FALSE	NOT CALD	656	Fairfield	Not Applicable	Above Average	3	4	0	2018	1
Female	2575	2	3	FALSE	FALSE	FALSE	NOT CALD	421	Bowral	ASD	Average	3	4	0	2021	7
Male	2575	3	3	FALSE	TRUE	TRUE	NOT CALD	331	Bowral			3	3	0	2022	5
Male	2577	2	3	FALSE	FALSE	FALSE	NOT CALD	377	Bowral	ASD	Average	3	4	0	2021	6
Male	2168	2	3	FALSE	FALSE	FALSE	CALD	241	Liverpool	GDD	Significant	3	3	1	2018	1
Female	2577	3	3	FALSE	TRUE	TRUE	NOT CALD	345	Bowral	ASD	Mild	3	3	0	2021	6
Female	2575	2	3	FALSE	FALSE	FALSE	NOT CALD	425	Bowral			3	4	0	2021	5
Male	2575	2	1	TRUE	FALSE	TRUE	NOT CALD	48	Bowral	SLI	Low Average	3	1	0	2021	5
Female	2560		3	FALSE	FALSE	FALSE		448	Campbelltown	ASD	Not Applicable	3	4	0	2022	2
Male	2165	3	3	FALSE	TRUE	TRUE	CALD	344	Fairfield	Not Applicable	Not Applicable	3	3	0	2020	1
Male	2576	2	3	FALSE	FALSE	FALSE	NOT CALD	214	Bowral	GDD	Severe	3	3	0	2019	10
Male	2177	3	3	FALSE	TRUE	TRUE	CALD	385	Fairfield	ASD/GDD	Profound	3	4	0	2019	1
Male	2171	2	3	FALSE	FALSE	FALSE	CALD	594	Liverpool	Average		3	4	0	2021	5
Male	2165	3	3	FALSE	TRUE	TRUE	CALD	330	Fairfield	ASD/GDD	Low Average	3	3	0	2019	1
Female	2570	2	2	FALSE	TRUE	TRUE	NOT CALD	101	Campbelltown	ASD	Above Average	3	2	0	2020	10
Male	2170	3	3	FALSE	TRUE	TRUE	CALD	201	Liverpool	ID	Moderate	3	3	0	2021	1
Male	2196	2	3	FALSE	FALSE	FALSE	CALD	305	Liverpool		Severe	3	3	0	2021	1
Female	2173	1	2	FALSE	FALSE	FALSE	CALD	119	Liverpool	ASD	Above Average	3	2	1	2019	9
Male	2170	3	2	TRUE	FALSE	TRUE	CALD	137	Liverpool	ASD	Above Average	3	2	0	2020	4
Male	2168	2	2	FALSE	TRUE	TRUE	NOT CALD	119	Liverpool	ID	Moderate	3	2	1	2021	1
Female	2166	3	1	TRUE	FALSE	TRUE	CALD	73	Liverpool		Above Average	3	1	0	2019	1
Male	2160		3	FALSE	FALSE	FALSE	CALD	293	Fairfield		Average	3	3	0	2020	1
Male	2179	2	3	FALSE	FALSE	FALSE	NOT CALD	195	Liverpool	Not Applicable		3	3	0	2021	5
Female	2171	1	1	FALSE	TRUE	TRUE	NOT CALD	52	Liverpool	ASD		3	1	0	2019	4
Male	2577	2	3	FALSE	FALSE	FALSE	NOT CALD	182	Bowral	ASD	Average	3	3	0	2019	8
Male	2577	2	3	FALSE	FALSE	FALSE	NOT CALD	337	Bowral	ASD	Not Applicable	3	3	0	2022	6
Male	2577	2	3	FALSE	FALSE	FALSE	NOT CALD	387	Bowral	Average	Not Applicable	3	4	0	2022	6
Male	2170	2	3	FALSE	FALSE	FALSE	NOT CALD	284	Liverpool	ID	Mild	3	3	0	2021	4
Male	2162	1	3	FALSE	FALSE	FALSE	CALD	278	Liverpool		Borderline	3	3	1	2021	1
Female	2177	3	3	FALSE	TRUE	TRUE	CALD	363	Fairfield	ASD	Above Average	3	3	0	2020	1
Female	2575		3	FALSE	FALSE	FALSE	NOT CALD	495	Bowral	Average	Average	3	4	0	2021	9
Male	2170	2	1	TRUE	FALSE	TRUE		66	Liverpool	ASD	Mild	3	1	0	2019	2
Male	2168	2	3	FALSE	FALSE	FALSE	CALD	188	Liverpool			3	3	1	2020	2
Male	2564		3	FALSE	FALSE	FALSE	NOT CALD	498	Campbelltown			3	4	0	2021	1
Male	2176	1	3	FALSE	FALSE	FALSE	NOT CALD	418	Fairfield	Not Applicable	Mild	3	4	0	2019	1
Male	2176	1	3	FALSE	FALSE	FALSE	CALD	361	Fairfield	Not Applicable	Average	3	3	0	2019	1
Female	2560	3	3	FALSE	TRUE	TRUE	NOT CALD	463	Campbelltown			3	4	0	2021	6
Male	2165	3	3	FALSE	TRUE	TRUE	NOT CALD	207	Fairfield	ASD	Not Applicable	3	3	0	2020	1
Female	2567		3	FALSE	FALSE	FALSE	NOT CALD	574	Campbelltown			3	4	0	2021	6
Male	2575	2	3	FALSE	FALSE	FALSE	NOT CALD	618	Bowral	ID		3	4	0	2022	6
Female	2570	1	2	FALSE	FALSE	FALSE	NOT CALD	154	Liverpool		Low Average	3	2	0	2019	8
Female	2570	3	3	FALSE	TRUE	TRUE	NOT CALD	345	Campbelltown			3	3	0	2020	7
Male	2171		3	FALSE	FALSE	FALSE	NOT CALD	249	Campbelltown	GDD	Moderate	3	3	0	2018	4
Male	2575	2	3	FALSE	FALSE	FALSE	NOT CALD	316	Bowral	Average	Average	3	3	0	2019	6
Male	2560	1	3	FALSE	FALSE	FALSE	CALD	451	Campbelltown	ASD	Mild	3	4	0	2019	2
Female	2163	2	1	TRUE	FALSE	TRUE	NOT CALD	61	Fairfield	ID	Mild	3	1	0	2022	1
Male	2570	1	1	FALSE	TRUE	TRUE	NOT CALD	90	Campbelltown	ASD	Average	3	1	0	2019	8
Male	2170	1	2	FALSE	FALSE	FALSE	CALD	150	Liverpool	Not Applicable	Mild	3	2	0	2019	1
Male	2168	1	2	FALSE	FALSE	FALSE		154	Liverpool			3	2	0	2020	1
Male	2170	1	1	FALSE	TRUE	TRUE	CALD	62	Liverpool	SLI	Borderline	3	1	0	2020	1
Female	2564		3	FALSE	FALSE	FALSE	NOT CALD	500	Campbelltown	Not Applicable	Average	3	4	1	2021	1
Female	2170	2	1	TRUE	FALSE	TRUE	CALD	65	Liverpool	ASD	Severe	3	1	0	2019	1
Male	2168	2	2	FALSE	TRUE	TRUE	CALD	118	Liverpool	ASD		3	2	0	2019	1
Male	2164	3	3	FALSE	TRUE	TRUE	CALD	358	Liverpool	Not Applicable	Mild	3	3	1	2020	1
Male	2565	3	3	FALSE	TRUE	TRUE	CALD	499	Campbelltown	ASD	Significant	3	4	0	2021	9
Male	2166	2	3	FALSE	FALSE	FALSE	CALD	261	Fairfield		Average	3	3	0	2021	1
Male	2168	2	3	FALSE	FALSE	FALSE	CALD	249	Liverpool	SLI	Low Average	3	3	0	2021	2
Male	2168	2	3	FALSE	FALSE	FALSE	NOT CALD	310	Liverpool		Mild	3	3	1	2021	1
Male	2168	1	2	FALSE	FALSE	FALSE	CALD	127	Liverpool	ASD	Above Average	3	2	0	2018	1
Male	2170	2	3	FALSE	FALSE	FALSE	CALD	421	Liverpool	GDD	Moderate	3	4	0	2018	2
Male	2170	3	2	TRUE	FALSE	TRUE	NOT CALD	94	Liverpool	ASD		3	2	0	2019	4
Male	2176	1	3	FALSE	FALSE	FALSE	CALD	402	Liverpool		Low Average	3	4	0	2019	1
Male	2577	2	3	FALSE	FALSE	FALSE	NOT CALD	299	Bowral	Average	Average	3	3	0	2019	6
Male	2566	1	3	FALSE	FALSE	FALSE	CALD	420	Campbelltown			3	4	0	2020	2
Female	2576	2	3	FALSE	FALSE	FALSE	NOT CALD	358	Bowral		Not Applicable	3	3	0	2020	8
Male	2572	3	3	FALSE	TRUE	TRUE	NOT CALD	423	Campbelltown	ASD/GDD	Significant	3	4	0	2020	5
Female	2560		3	FALSE	FALSE	FALSE	NOT CALD	267	Campbelltown	ASD	Not Applicable	3	3	0	2022	3
Male	2168		3	FALSE	FALSE	FALSE	CALD	313	Liverpool		Low Average	3	3	0	2021	2
Male	2575	2	3	FALSE	FALSE	FALSE	NOT CALD	323	Bowral	ASD	Not Applicable	3	3	0	2022	5
Male	2171	1	2	FALSE	FALSE	FALSE	CALD	99	Liverpool	ASD	Above Average	3	2	0	2019	5
Male	2577	1	2	FALSE	FALSE	FALSE	NOT CALD	156	Bowral	ASD	Average	3	2	0	2018	6
Female	2170	1	1	FALSE	TRUE	TRUE	NOT CALD	84	Liverpool	Average		3	1	0	2019	6
Female	2162	2	3	FALSE	FALSE	FALSE	CALD	253	Bankstown	Not Applicable	Average	3	3	0	2019	1
Male	2558	3	3	FALSE	TRUE	TRUE	NOT CALD	388	Campbelltown	GDD	Mild	3	4	0	2020	2
Female	2173	1	1	FALSE	TRUE	TRUE	CALD	89	Liverpool	Average		3	1	0	2021	9
Male	2200	3	3	FALSE	TRUE	TRUE	CALD	334	Liverpool		Average	3	3	0	2021	1
Male	2575	2	3	FALSE	FALSE	FALSE	NOT CALD	205	Bowral	ASD	Average	3	3	0	2019	6
Female	2171	1	2	FALSE	FALSE	FALSE	CALD	133	Liverpool	GDD	Moderate	3	2	0	2020	5
Male	2575	2	3	FALSE	FALSE	FALSE	NOT CALD	387	Bowral	Average	Average	3	4	0	2022	6
Female	2170	1	1	FALSE	TRUE	TRUE	NOT CALD	44	Liverpool	ASD	Above Average	3	1	0	2019	6
Male	2166	1	3	FALSE	FALSE	FALSE	CALD	371	Fairfield	Not Applicable	Mild	3	4	0	2019	1
Male	2573	1	2	FALSE	FALSE	FALSE	NOT CALD	127	Bowral	Average		3	2	0	2019	4
Male	2164	1	3	FALSE	FALSE	FALSE	CALD	332	Fairfield	ASD		3	3	0	2020	1
Male	2577	3	3	FALSE	TRUE	TRUE	NOT CALD	344	Bowral			3	3	0	2021	9
Male	2165	3	3	FALSE	TRUE	TRUE	CALD	318	Fairfield	Not Applicable	Average	3	3	0	2020	1
Male	2577	2	3	FALSE	FALSE	FALSE	NOT CALD	254	Bowral	Not Applicable	Low Average	3	3	0	2019	4
Male	2166	3	3	FALSE	TRUE	TRUE	CALD	328	Fairfield	ASD	Mild	3	3	0	2020	1
Female	2570		3	FALSE	FALSE	FALSE		199	Liverpool			3	3	0	2022	7
Male	2576	2	1	TRUE	FALSE	TRUE	NOT CALD	0	Bowral	Average	Average	3	1	0	2022	10
Male	2171	1	2	FALSE	FALSE	FALSE	CALD	139	Liverpool	Average	Low Average	3	2	1	2019	2
Male	2170	2	1	TRUE	FALSE	TRUE		11	Liverpool	Not Applicable	Average	3	1	0	2019	4
Male	2566		1	FALSE	FALSE	FALSE	NOT CALD	87	Campbelltown	Not Applicable		3	1	0	2021	3
Female	2560		3	FALSE	FALSE	FALSE	NOT CALD	223	Campbelltown			3	3	0	2021	3
Male	2162	1	2	FALSE	FALSE	FALSE	CALD	163	Bankstown		Mild	3	2	0	2019	1
Female	2567	3	3	FALSE	TRUE	TRUE	NOT CALD	350	Campbelltown			3	3	0	2021	8
Male	2165	2	3	FALSE	FALSE	FALSE		321	Fairfield			3	3	2	2022	1
Male	2560		3	FALSE	FALSE	FALSE		547	Campbelltown	Not Applicable	Average	3	4	1	2022	2
Male	2170	3	1	TRUE	FALSE	TRUE	NOT CALD	88	Liverpool	ASD	Above Average	3	1	0	2019	4
Male	2170	2	3	FALSE	FALSE	FALSE	NOT CALD	281	Liverpool	Average	Average	3	3	0	2022	4
Male	2577	2	1	TRUE	FALSE	TRUE	NOT CALD	51	Bankstown	SLI	Low Average	3	1	0	2019	6
Female	2179		1	FALSE	FALSE	FALSE	CALD	62	Campbelltown	ASD		3	1	0	2020	5
Male	2170	2	2	FALSE	TRUE	TRUE	CALD	104	Liverpool	GDD	Moderate	3	2	0	2019	4
Male	2170	2	2	FALSE	TRUE	TRUE	CALD	139	Campbelltown	GDD		3	2	0	2020	6
Female	2567	2	2	FALSE	TRUE	TRUE	CALD	123	Campbelltown	GDD	Mild	3	2	1	2021	3
Female	2170	1	1	FALSE	TRUE	TRUE	CALD	22	Liverpool	ASD	Significant	3	1	0	2018	1
Male	2571	3	3	FALSE	TRUE	TRUE	NOT CALD	304	Campbelltown	ASD		3	3	0	2020	10
Male	2173	1	3	FALSE	FALSE	FALSE		518	Liverpool	ASD	Average	3	4	0	2022	9
Male	2577	2	3	FALSE	FALSE	FALSE	NOT CALD	315	Bowral	ASD		3	3	1	2022	6
Male	2170	2	3	FALSE	FALSE	FALSE	NOT CALD	230	Liverpool			3	3	0	2019	2
Male	2575	2	3	FALSE	FALSE	FALSE	NOT CALD	282	Bowral	Average	Average	3	3	0	2019	7
Female	2168	2	3	FALSE	FALSE	FALSE	CALD	197	Liverpool	GDD	Severe	3	3	0	2020	1
Male	2558	3	3	FALSE	TRUE	TRUE	CALD	627	Campbelltown	Average	Low Average	3	4	0	2020	2
Male	2560	3	3	FALSE	TRUE	TRUE	NOT CALD	491	Campbelltown	Average	Above Average	3	4	0	2022	2
Male	2171		2	FALSE	FALSE	FALSE		178	Liverpool			3	2	0	2022	5
Male	2166	3	3	FALSE	TRUE	TRUE	CALD	405	Fairfield		Not Applicable	3	4	0	2020	1
Female	2575	1	3	FALSE	FALSE	FALSE	NOT CALD	189	Bowral	Average	Average	3	3	0	2019	7
Female	2197	2	3	FALSE	FALSE	FALSE		247	Bankstown	ASD/GDD	Moderate	3	3	0	2020	1
Male	2173	2	3	FALSE	FALSE	FALSE	NOT CALD	238	Liverpool			3	3	0	2021	9
Female	2200	3	3	FALSE	TRUE	TRUE	CALD	434	Bankstown	ID	Moderate	3	4	0	2021	1
Male	2168	2	3	FALSE	FALSE	FALSE	NOT CALD	251	Liverpool	ID	Mild	3	3	0	2022	1
Male	2174	2	2	FALSE	TRUE	TRUE	CALD	156	Liverpool	GDD	Mild	3	2	0	2020	8
Female	2577	2	2	FALSE	TRUE	TRUE		167	Bowral	Not Applicable	Not Applicable	3	2	0	2018	6
Male	2168	1	1	FALSE	TRUE	TRUE	CALD	43	Liverpool		Above Average	3	1	0	2019	2
Male	2174	2	2	FALSE	TRUE	TRUE	CALD	107	Liverpool	ASD	Low Average	3	2	0	2019	8
Female	2559	1	3	FALSE	FALSE	FALSE	CALD	372	Campbelltown			3	4	0	2020	1
Female	2170	3	2	TRUE	FALSE	TRUE	CALD	159	Liverpool	Not Applicable		3	2	2	2020	1
Male	2173	2	2	FALSE	TRUE	TRUE	NOT CALD	116	Liverpool		Not Applicable	3	2	0	2021	9
Female	2575	2	3	FALSE	FALSE	FALSE	NOT CALD	389	Bowral	ASD	Not Applicable	3	4	0	2021	6
Male	2577	2	3	FALSE	FALSE	FALSE	CALD	240	Bowral	ASD	Average	3	3	0	2019	6
Male	2565	3	3	FALSE	TRUE	TRUE	CALD	483	Campbelltown		Mild	3	4	0	2020	2
Female	2570		3	FALSE	FALSE	FALSE	NOT CALD	333	Campbelltown			3	3	0	2021	7
Male	2164	1	3	FALSE	FALSE	FALSE	CALD	249	Fairfield	ID	Mild	3	3	0	2021	1
Male	2170	1	3	FALSE	FALSE	FALSE	NOT CALD	417	Liverpool			3	4	0	2022	4
Male	2168	2	3	FALSE	FALSE	FALSE	CALD	266	Liverpool	ASD/GDD	Mild	3	3	1	2022	1
Female	2170	3	1	TRUE	FALSE	TRUE	CALD	77	Liverpool	ASD	Average	3	1	0	2019	6
Male	2570	2	2	FALSE	TRUE	TRUE	NOT CALD	142	Fairfield	GDD	Mild	3	2	0	2018	7
Female	2170	1	2	FALSE	FALSE	FALSE	CALD	140	Liverpool		Above Average	3	2	0	2019	1
Male	2174	1	2	FALSE	FALSE	FALSE	CALD	176	Liverpool	SLI	Borderline	3	2	0	2019	8
Male	2575	2	3	FALSE	FALSE	FALSE	NOT CALD	321	Bowral	ASD/GDD	Low Average	3	3	0	2021	7
Female	2570		2	FALSE	FALSE	FALSE	CALD	132	Campbelltown	Not Applicable		3	2	0	2021	7
Male	2170	2	2	FALSE	TRUE	TRUE	CALD	160	Liverpool			3	2	0	2021	4
Female	2575	3	2	TRUE	FALSE	TRUE	NOT CALD	125	Bowral	ASD	Low Average	3	2	0	2018	5
Female	2560		3	FALSE	FALSE	FALSE		492	Campbelltown			3	4	0	2021	2
Male	2168	2	3	FALSE	FALSE	FALSE	CALD	305	Liverpool		Not Applicable	3	3	0	2021	2
Male	2179	2	3	FALSE	FALSE	FALSE	NOT CALD	337	Bankstown		Not Applicable	3	3	0	2021	7
Female	2170	2	3	FALSE	FALSE	FALSE	CALD	218	Liverpool			3	3	0	2022	1
Female	2571	1	3	FALSE	FALSE	FALSE	NOT CALD	435	Bowral		Borderline	3	4	0	2020	5
Male	2567	3	3	FALSE	TRUE	TRUE	NOT CALD	459	Campbelltown	ASD	Mild	3	4	0	2021	7
Female	2573		3	FALSE	FALSE	FALSE	NOT CALD	331	Campbelltown			3	3	0	2021	4
Male	2575	2	3	FALSE	FALSE	FALSE	NOT CALD	233	Bowral	Not Applicable	Average	3	3	0	2021	5
Female	2165	3	3	FALSE	TRUE	TRUE	CALD	287	Fairfield	GDD	Moderate	3	3	0	2022	1
Male	2576	2	2	FALSE	TRUE	TRUE	NOT CALD	168	Bowral	Average	Average	3	2	0	2019	8
Male	2168	2	2	FALSE	TRUE	TRUE	CALD	126	Liverpool	ASD	Mild	3	2	0	2020	1
Female	2573	2	3	FALSE	FALSE	FALSE	NOT CALD	286	Bowral		Not Applicable	3	3	0	2020	4
Male	2179	3	3	FALSE	TRUE	TRUE	CALD	499	Campbelltown	ASD	Not Applicable	3	4	0	2021	7
Male	2560		3	FALSE	FALSE	FALSE	NOT CALD	359	Campbelltown	Not Applicable	Average	3	3	0	2021	2
Female	2212	3	3	FALSE	TRUE	TRUE	NOT CALD	248	Bankstown	SLI	Mild	3	3	0	2019	3
Male	2170	1	2	FALSE	FALSE	FALSE	CALD	111	Liverpool	GDD	Moderate	3	2	0	2019	1
Female	2170	2	2	FALSE	TRUE	TRUE	NOT CALD	143	Liverpool		Above Average	3	2	0	2020	4
Female	2170	2	3	FALSE	FALSE	FALSE	NOT CALD	237	Liverpool			3	3	0	2022	4
Male	2575	2	2	FALSE	TRUE	TRUE	NOT CALD	153	Bowral	ASD	Low Average	3	2	0	2022	9
Male	2170	2	2	FALSE	TRUE	TRUE	CALD	106	Liverpool	GDD	Mild	3	2	0	2019	1
Female	2168	2	2	FALSE	TRUE	TRUE	NOT CALD	112	Liverpool	ASD	Mild	3	2	0	2020	1
Female	2164	3	3	FALSE	TRUE	TRUE	NOT CALD	312	Fairfield	Not Applicable	Borderline	3	3	0	2021	1
Male	2565	3	3	FALSE	TRUE	TRUE	CALD	558	Campbelltown	ASD	Average	3	4	0	2021	2
Male	2150		3	FALSE	FALSE	FALSE	CALD	409	Campbelltown			3	4	0	2021	5
Female	2573	3	3	FALSE	TRUE	TRUE		295	Bowral	SLI	Low Average	3	3	0	2021	4
Female	2560	1	2	FALSE	FALSE	FALSE	CALD	103	Campbelltown	ASD	Low Average	3	2	0	2019	2
Male	2567	3	3	FALSE	TRUE	TRUE	NOT CALD	470	Campbelltown			3	4	0	2021	8
Male	2176	3	3	FALSE	TRUE	TRUE	CALD	461	Fairfield		Low Average	3	4	0	2020	1
Male	2567		1	FALSE	FALSE	FALSE	NOT CALD	13	Campbelltown		Not Applicable	3	1	0	2020	7
Male	2176	1	3	FALSE	FALSE	FALSE	NOT CALD	241	Fairfield			3	3	0	2021	1
Male	2170	3	3	FALSE	TRUE	TRUE	CALD	671	Liverpool	GDD	Mild	3	4	0	2022	1
Male	2560	3	3	FALSE	TRUE	TRUE	NOT CALD	422	Campbelltown			3	4	1	2022	2
Female	2577	1	3	FALSE	FALSE	FALSE	NOT CALD	359	Bowral	Average	Average	3	3	0	2020	6
Male	2570	3	3	FALSE	TRUE	TRUE	NOT CALD	427	Campbelltown			3	4	0	2020	7
Male	2560		3	FALSE	FALSE	FALSE		475	Campbelltown			3	4	0	2020	2
Male	2170	2	3	FALSE	FALSE	FALSE	CALD	326	Liverpool			3	3	0	2022	1
Male	2577	2	2	FALSE	TRUE	TRUE		135	Bowral	Not Applicable	Not Applicable	3	2	0	2018	6
Male	2168	2	3	FALSE	FALSE	FALSE	CALD	373	Liverpool	GDD	Mild	3	4	0	2018	1
Female	2565	2	3	FALSE	FALSE	FALSE	CALD	317	Campbelltown	GDD	Moderate	3	3	0	2019	2
Male	2567	1	2	FALSE	FALSE	FALSE	NOT CALD	172	Campbelltown	ASD	Above Average	3	2	0	2019	6
Male	2167	1	3	FALSE	FALSE	FALSE	CALD	498	Campbelltown	ASD/GDD	Profound	3	4	2	2020	5
Female	2575		3	FALSE	FALSE	FALSE	NOT CALD	482	Campbelltown	ASD		3	4	0	2021	7
Female	2170	2	3	FALSE	FALSE	FALSE	NOT CALD	345	Liverpool			3	3	0	2021	1
Male	2177	3	3	FALSE	TRUE	TRUE	CALD	227	Fairfield	GDD	Significant	3	3	0	2021	1
Female	2162	2	3	FALSE	FALSE	FALSE	CALD	225	Bankstown	ID	Moderate	3	3	0	2021	1
Male	2577	2	3	FALSE	FALSE	FALSE	NOT CALD	308	Bowral	GDD	Mild	3	3	0	2021	9
Male	2176	3	3	FALSE	TRUE	TRUE	CALD	515	Liverpool		Borderline	3	4	1	2020	1
Male	2560	1	3	FALSE	FALSE	FALSE	CALD	412	Campbelltown			3	4	0	2020	1
Female	2177	3	3	FALSE	TRUE	TRUE	CALD	360	Fairfield	ASD		3	3	0	2021	1
Male	2177	1	2	FALSE	FALSE	FALSE	CALD	141	Liverpool	ASD	Above Average	3	2	0	2019	1
Male	2560	1	1	FALSE	TRUE	TRUE	CALD	86	Campbelltown	ASD	Above Average	3	1	0	2019	2
Male	2170	2	2	FALSE	TRUE	TRUE	CALD	97	Liverpool	ASD/GDD	Mild	3	2	1	2020	1
Male	2557	2	2	FALSE	TRUE	TRUE	CALD	157	Campbelltown	ASD/GDD	Severe	3	2	0	2021	7
Female	2575	2	3	FALSE	FALSE	FALSE	NOT CALD	258	Bowral	GDD	Mild	3	3	1	2021	5
Male	2165	2	3	FALSE	FALSE	FALSE	CALD	289	Fairfield	ASD		3	3	0	2022	1
Male	2200	3	3	FALSE	TRUE	TRUE	CALD	415	Bankstown	SLI	Mild	3	4	0	2019	1
Male	2170	2	3	FALSE	FALSE	FALSE	CALD	599	Liverpool	ASD/GDD	Severe	3	4	0	2022	1
Male	2560	3	3	FALSE	TRUE	TRUE	CALD	441	Campbelltown		Mild	3	4	0	2022	2
Male	2566		3	FALSE	FALSE	FALSE	NOT CALD	375	Campbelltown	ASD	Significant	3	4	0	2022	4
Female	2565	1	3	FALSE	FALSE	FALSE	CALD	203	Campbelltown	GDD	Low Average	3	3	1	2019	2
Male	2176	1	3	FALSE	FALSE	FALSE	NOT CALD	388	Fairfield	ASD	Low Average	3	4	0	2020	1
Male	2171	2	3	FALSE	FALSE	FALSE	CALD	277	Liverpool	GDD	Significant	3	3	0	2020	2
Male	2167	3	3	FALSE	TRUE	TRUE	CALD	477	Campbelltown	ASD	Average	3	4	0	2021	5
Female	2170	2	3	FALSE	FALSE	FALSE	NOT CALD	192	Liverpool		Average	3	3	2	2021	1
Male	2166		3	FALSE	FALSE	FALSE	CALD	496	Fairfield	ASD	Average	3	4	0	2021	1
Male	2564	2	3	FALSE	FALSE	FALSE		541	Campbelltown			3	4	0	2021	1
Male	2170	2	3	FALSE	FALSE	FALSE	CALD	197	Liverpool	GDD	Moderate	3	3	0	2021	1
Male	2170	1	1	FALSE	TRUE	TRUE	CALD	62	Liverpool	GDD		3	1	0	2019	4
Male	2213	1	1	FALSE	TRUE	TRUE	CALD	79	Liverpool	ASD	Mild	3	1	0	2019	9
Male	2565	3	3	FALSE	TRUE	TRUE	CALD	364	Campbelltown		Above Average	3	3	0	2020	2
Male	2560	3	3	FALSE	TRUE	TRUE	CALD	543	Campbelltown			3	4	0	2020	2
Female	2558	2	3	FALSE	FALSE	FALSE	CALD	639	Campbelltown	GDD	Low Average	3	4	0	2020	6
Male	2558		3	FALSE	FALSE	FALSE	NOT CALD	619	Campbelltown	ID		3	4	0	2021	2
Male	2171	1	1	FALSE	TRUE	TRUE	CALD	84	Liverpool	ID		3	1	0	2021	4
Female	2570	3	3	FALSE	TRUE	TRUE	CALD	314	Campbelltown	ASD	Above Average	3	3	0	2021	7
Male	2165	2	3	FALSE	FALSE	FALSE	CALD	640	Fairfield	ID	Mild	3	4	0	2022	1
Male	2170		3	FALSE	FALSE	FALSE	CALD	472	Liverpool		Borderline	3	4	0	2022	1
Female	2564	3	3	FALSE	TRUE	TRUE	CALD	365	Campbelltown	ASD	Mild	3	3	0	2022	1
Male	2570	1	2	FALSE	FALSE	FALSE	CALD	91	Liverpool	Average	Above Average	3	2	0	2018	7
Male	2576	2	2	FALSE	TRUE	TRUE	NOT CALD	100	Bowral	ASD	Average	3	2	0	2018	8
Male	2179	2	3	FALSE	FALSE	FALSE	NOT CALD	293	Bankstown	Not Applicable	Not Applicable	3	3	0	2019	5
Female	2166	1	3	FALSE	FALSE	FALSE	CALD	424	Fairfield	ASD	Not Applicable	3	4	0	2019	1
Male	2559	1	3	FALSE	FALSE	FALSE	CALD	335	Campbelltown		Not Applicable	3	3	0	2019	1
Male	2565	1	3	FALSE	FALSE	FALSE	CALD	359	Campbelltown	ASD	Moderate	3	3	0	2019	9
Female	2560	3	3	FALSE	TRUE	TRUE	NOT CALD	367	Campbelltown	ASD	Average	3	4	0	2020	7
Male	2566	1	2	FALSE	FALSE	FALSE	CALD	149	Campbelltown	ASD	Borderline	3	2	0	2019	4
Male	2565	3	3	FALSE	TRUE	TRUE	CALD	273	Liverpool	GDD	Low Average	3	3	0	2019	7
Male	2566	1	3	FALSE	FALSE	FALSE	NOT CALD	198	Campbelltown		Average	3	3	0	2019	3
Female	2174	3	2	TRUE	FALSE	TRUE	CALD	91	Liverpool	SLI	Low Average	3	2	0	2019	8
Male	2176	2	3	FALSE	FALSE	FALSE	CALD	488	Fairfield	Not Applicable	Severe	3	4	0	2020	1
Female	2170	1	3	FALSE	FALSE	FALSE	CALD	288	Liverpool	ASD/GDD	Moderate	3	3	0	2020	1
Female	2559	1	3	FALSE	FALSE	FALSE	CALD	292	Campbelltown	ASD/GDD	Moderate	3	3	0	2020	1
Male	2571	2	3	FALSE	FALSE	FALSE	NOT CALD	399	Bowral			3	4	0	2021	8
Female	2165	3	3	FALSE	TRUE	TRUE	NOT CALD	205	Fairfield	GDD	Moderate	3	3	0	2021	1
Male	2176	1	3	FALSE	FALSE	FALSE	CALD	259	Liverpool	ASD	Above Average	3	3	0	2019	1
Male	2567	1	3	FALSE	FALSE	FALSE	NOT CALD	422	Campbelltown	GDD	Mild	3	4	2	2019	8
Female	2567	1	2	FALSE	FALSE	FALSE	NOT CALD	171	Campbelltown	ASD	Mild	3	2	0	2019	3
Male	2170	1	1	FALSE	TRUE	TRUE	CALD	41	Liverpool	Not Applicable	Average	3	1	0	2019	1
female	2166	2	3	FALSE	FALSE	FALSE	CALD	483	Fairfield	ASD	Average	3	4	0	2019	1
Male	2570	1	3	FALSE	FALSE	FALSE	NOT CALD	361	Campbelltown	Average	Average	3	3	0	2019	7
Female	2177	1	3	FALSE	FALSE	FALSE	NOT CALD	270	Liverpool	GDD	Mild	3	3	0	2020	1
Male	2200	2	3	FALSE	FALSE	FALSE	CALD	215	Bankstown	GDD	Moderate	3	3	0	2020	1
Male	2168	1	2	FALSE	FALSE	FALSE	CALD	139	Liverpool	SLI	Low Average	3	2	0	2020	1
Male	2570	3	3	FALSE	TRUE	TRUE	CALD	417	Campbelltown	GDD	Significant	3	4	0	2020	8
Male	2166	3	2	TRUE	FALSE	TRUE	CALD	159	Fairfield	GDD		3	2	0	2020	1
Male	2166	3	3	FALSE	TRUE	TRUE	CALD	391	Fairfield	ASD/GDD	Moderate	3	4	0	2021	1
Male	2177		3	FALSE	FALSE	FALSE	CALD	371	Fairfield			3	4	0	2022	1
Male	2170	2	2	FALSE	TRUE	TRUE	CALD	122	Liverpool			3	2	0	2022	6
Male	2176	1	3	FALSE	FALSE	FALSE	CALD	357	Fairfield	GDD	Significant	3	3	0	2019	1
Male	2165	1	3	FALSE	FALSE	FALSE	CALD	344	Liverpool	Average	Average	3	3	0	2019	1
Male	2560	3	3	FALSE	TRUE	TRUE		350	Campbelltown			3	3	0	2020	2
Female	2567	2	2	FALSE	TRUE	TRUE		149	Campbelltown	ASD	Low Average	3	2	0	2020	3
Female	2565	1	2	FALSE	FALSE	FALSE	CALD	136	Campbelltown	Average	Average	3	2	1	2021	2
Female	2171	3	3	FALSE	TRUE	TRUE	CALD	227	Liverpool	ASD		3	3	0	2021	2
Male	2170	2	3	FALSE	FALSE	FALSE	CALD	257	Liverpool		Mild	3	3	0	2020	1
Male	2564	3	3	FALSE	TRUE	TRUE	CALD	372	Campbelltown	ASD/GDD	Mild	3	4	0	2018	1
Male	2560	1	3	FALSE	FALSE	FALSE	NOT CALD	363	Campbelltown	ASD/GDD	Mild	3	3	0	2019	2
Male	2166	1	3	FALSE	FALSE	FALSE	CALD	388	Fairfield	GDD	Significant	3	4	0	2019	1
Male	2170	1	2	FALSE	FALSE	FALSE	CALD	145	Liverpool	ASD	Above Average	3	2	0	2019	1
Male	2560	3	3	FALSE	TRUE	TRUE	CALD	361	Campbelltown	ASD	Mild	3	3	0	2019	2
Male	2560	1	1	FALSE	TRUE	TRUE	CALD	45	Liverpool	ASD/GDD	Mild	3	1	0	2019	2
Male	2560	1	3	FALSE	FALSE	FALSE	NOT CALD	460	Campbelltown	ASD	Average	3	4	0	2019	3
Male	2559	1	3	FALSE	FALSE	FALSE	NOT CALD	538	Campbelltown	ASD		3	4	0	2019	1
Male	2763	1	3	FALSE	FALSE	FALSE	CALD	415	Bankstown	GDD	Moderate	3	4	0	2019	7
Male	2213	2	3	FALSE	FALSE	FALSE	CALD	244	Bankstown	Not Applicable	Not Applicable	3	3	0	2019	9
Male	2170	2	2	FALSE	TRUE	TRUE	CALD	92	Liverpool	GDD	Moderate	3	2	0	2019	1
Female	2197	2	3	FALSE	FALSE	FALSE	NOT CALD	266	Bankstown	GDD	Mild	3	3	0	2020	1
Male	2570	2	3	FALSE	FALSE	FALSE		210	Campbelltown	ASD/GDD	Severe	3	3	0	2020	7
Male	2560	3	3	FALSE	TRUE	TRUE	NOT CALD	421	Campbelltown	GDD	Significant	3	4	0	2020	2
Female	2570	1	1	FALSE	TRUE	TRUE		80	Campbelltown			3	1	0	2020	8
Female	2167	2	3	FALSE	FALSE	FALSE		198	Campbelltown	GDD	Mild	3	3	0	2020	5
Female	2170	3	3	FALSE	TRUE	TRUE	CALD	372	Campbelltown	Not Applicable	Average	3	4	0	2021	1
Male	2168	2	3	FALSE	FALSE	FALSE	NOT CALD	197	Liverpool		Significant	3	3	0	2021	1
Male	2557	2	3	FALSE	FALSE	FALSE	CALD	231	Campbelltown		Severe	3	3	0	2021	7
Male	2575	2	3	FALSE	FALSE	FALSE	NOT CALD	488	Bowral	GDD	Mild	3	4	0	2021	5
Male	2200		3	FALSE	FALSE	FALSE	CALD	363	Liverpool	ASD/GDD		3	3	0	2021	1
Male	2570	2	3	FALSE	FALSE	FALSE	NOT CALD	208	Campbelltown			3	3	0	2022	8
Male	2170	1	3	FALSE	FALSE	FALSE	NOT CALD	363	Campbelltown			3	3	0	2018	1
Male	2170	2	3	FALSE	FALSE	FALSE	NOT CALD	205	Liverpool	Not Applicable	Not Applicable	3	3	0	2018	1
Male	2167	1	3	FALSE	FALSE	FALSE	CALD	221	Liverpool	Not Applicable	Mild	3	3	0	2018	5
Male	2211	2	3	FALSE	FALSE	FALSE	NOT CALD	218	Bankstown	ASD	Above Average	3	3	0	2019	4
Male	2560	1	3	FALSE	FALSE	FALSE	NOT CALD	362	Campbelltown	ASD	Mild	3	3	0	2019	9
Female	2565	1	1	FALSE	TRUE	TRUE	CALD	76	Campbelltown	ASD/GDD	Profound	3	1	0	2019	2
Male	2170	1	2	FALSE	FALSE	FALSE	CALD	148	Liverpool	Not Applicable	Moderate	3	2	0	2019	1
Male	2564	2	2	FALSE	TRUE	TRUE	CALD	179	Campbelltown	Average	Low Average	3	2	0	2019	1
Male	2170	1	2	FALSE	FALSE	FALSE		92	Liverpool	ASD	Above Average	3	2	1	2019	1
Male	2570	3	3	FALSE	TRUE	TRUE	NOT CALD	400	Campbelltown	ASD/GDD	Mild	3	4	0	2019	7
Female	2170	1	2	FALSE	FALSE	FALSE	CALD	143	Liverpool	GDD	Mild	3	2	0	2020	1
Male	2560	3	3	FALSE	TRUE	TRUE	CALD	334	Bankstown			3	3	0	2020	2
Male	2560	3	3	FALSE	TRUE	TRUE	CALD	440	Campbelltown			3	4	0	2020	1
Male	2564	2	1	TRUE	FALSE	TRUE		55	Campbelltown			3	1	0	2020	1
Male	2170		3	FALSE	FALSE	FALSE	CALD	459	Liverpool	GDD	Significant	3	4	0	2020	1
Female	2567	1	2	FALSE	FALSE	FALSE	NOT CALD	140	Campbelltown	GDD	Mild	3	2	0	2021	7
Female	2168	2	3	FALSE	FALSE	FALSE	CALD	299	Liverpool	ASD/GDD	Borderline	3	3	0	2021	1
Female	2558	1	2	FALSE	FALSE	FALSE	NOT CALD	150	Campbelltown	ASD/GDD	Moderate	3	2	0	2021	2
Male	2166	2	3	FALSE	FALSE	FALSE	CALD	293	Fairfield	GDD	Significant	3	3	0	2022	1
Female	2560		2	FALSE	FALSE	FALSE	NOT CALD	169	Campbelltown	GDD	Significant	3	2	0	2022	2
Male	2179	1	3	FALSE	FALSE	FALSE	NOT CALD	376	Campbelltown	ASD/GDD	Mild	3	4	0	2018	7
Male	2179	1	3	FALSE	FALSE	FALSE	NOT CALD	383	Campbelltown	ASD	Moderate	3	4	0	2018	7
Male	2170		3	FALSE	FALSE	FALSE	NOT CALD	600	Liverpool	ASD/GDD	Mild	3	4	0	2018	1
Male	2567	1	3	FALSE	FALSE	FALSE	NOT CALD	463	Campbelltown	ASD	Mild	3	4	0	2019	10
Male	2176	3	1	TRUE	FALSE	TRUE	CALD	89	Fairfield	GDD	Above Average	3	1	0	2019	1
Male	2170	1	1	FALSE	TRUE	TRUE	CALD	48	Liverpool	GDD	Moderate	3	1	0	2019	4
Female	2566	1	2	FALSE	FALSE	FALSE	CALD	92	Campbelltown	ASD/GDD	Moderate	3	2	0	2019	2
Female	2570	2	3	FALSE	FALSE	FALSE	CALD	300	Campbelltown	ASD/GDD	Moderate	3	3	0	2019	8
Male	2200	2	3	FALSE	FALSE	FALSE	CALD	447	Bankstown	GDD	Mild	3	4	0	2019	1
Male	2557	2	1	TRUE	FALSE	TRUE	CALD	64	Liverpool	ASD	Above Average	3	1	0	2019	3
Male	2165	1	1	FALSE	TRUE	TRUE	CALD	49	Liverpool	GDD	Mild	3	1	0	2019	1
Female	2575	1	3	FALSE	FALSE	FALSE		316	Bowral		Low Average	3	3	0	2020	7
Male	2560	2	3	FALSE	FALSE	FALSE		261	Campbelltown	GDD	Mild	3	3	0	2020	4
Male	2167		3	FALSE	FALSE	FALSE	CALD	498	Campbelltown	ASD/GDD	Severe	3	4	2	2020	5
Female	2564	3	3	FALSE	TRUE	TRUE		375	Campbelltown			3	4	0	2020	1
Male	2570	2	2	FALSE	TRUE	TRUE	CALD	108	Campbelltown	ASD/GDD	Severe	3	2	0	2020	9
Female	2560		3	FALSE	FALSE	FALSE		246	Campbelltown	ASD		3	3	0	2020	1
Male	2167	3	3	FALSE	TRUE	TRUE	NOT CALD	212	Campbelltown	ASD	Borderline	3	3	0	2021	5
Male	2560	2	3	FALSE	FALSE	FALSE	NOT CALD	203	Campbelltown			3	3	0	2021	2
Male	2177		2	FALSE	FALSE	FALSE	CALD	168	Fairfield			3	2	0	2021	1
Female	2570	1	1	FALSE	TRUE	TRUE		51	Campbelltown			3	1	0	2021	8
Male	2176	2	2	FALSE	TRUE	TRUE		147	Fairfield	ASD/GDD	Mild	3	2	0	2021	1
Male	2166	1	1	FALSE	TRUE	TRUE	CALD	78	Liverpool	ASD/GDD	Severe	3	1	0	2021	1
Male	2558	2	3	FALSE	FALSE	FALSE	CALD	370	Campbelltown	GDD	Mild	3	4	0	2022	6
Male	2171	1	3	FALSE	FALSE	FALSE	NOT CALD	407	Liverpool	SLI	Mild	3	4	0	2018	5
Male	2576	1	2	FALSE	FALSE	FALSE	NOT CALD	149	Bowral	Average	Low Average	3	2	2	2018	8
Male	2170	1	1	FALSE	TRUE	TRUE	CALD	71	Liverpool	ASD	Mild	3	1	0	2019	1
Male	2171	1	1	FALSE	TRUE	TRUE	CALD	63	Liverpool	ASD	Not Applicable	3	1	0	2019	5
Female	2166	1	3	FALSE	FALSE	FALSE	CALD	403	Fairfield	GDD	Significant	3	4	0	2019	1
Male	2565	1	1	FALSE	TRUE	TRUE	CALD	50	Bankstown	ASD	Mild	3	1	0	2019	9
Male	2168	1	1	FALSE	TRUE	TRUE	NOT CALD	85	Liverpool	ASD/GDD	Moderate	3	1	0	2019	1
Female	2571	1	3	FALSE	FALSE	FALSE	NOT CALD	366	Campbelltown	ASD/GDD	Moderate	3	4	1	2019	8
Male	2560	1	3	FALSE	FALSE	FALSE	NOT CALD	384	Campbelltown	ASD/GDD	Mild	3	4	0	2019	1
Male	2170	2	2	FALSE	TRUE	TRUE	CALD	127	Liverpool	Average	Average	3	2	0	2020	1
Male	2557	2	3	FALSE	FALSE	FALSE	NOT CALD	247	Campbelltown	GDD		3	3	0	2020	3
Male	2558	2	2	FALSE	TRUE	TRUE	NOT CALD	98	Campbelltown	GDD	Moderate	3	2	0	2020	2
Male	2168	1	1	FALSE	TRUE	TRUE	CALD	41	Liverpool	GDD	Mild	3	1	0	2021	2
Male	2565	1	1	FALSE	TRUE	TRUE	CALD	83	Liverpool	ASD/GDD	Severe	3	1	0	2021	7
Male	2566	1	2	FALSE	FALSE	FALSE		101	Campbelltown	ASD/GDD	Borderline	3	2	0	2021	5
Female	2577	2	3	FALSE	FALSE	FALSE	NOT CALD	341	Bowral			3	3	0	2021	6
Male	2564	2	3	FALSE	FALSE	FALSE	CALD	217	Campbelltown			3	3	0	2021	1
Male	2170	1	3	FALSE	FALSE	FALSE	CALD	648	Liverpool	Not Applicable		3	4	0	2021	1
Male	2564	1	2	FALSE	FALSE	FALSE	CALD	177	Campbelltown	SLI	Low Average	3	2	0	2021	1
Male	2557	1	2	FALSE	FALSE	FALSE	NOT CALD	166	Campbelltown	GDD	Mild	3	2	0	2021	7
Male	2162	2	3	FALSE	FALSE	FALSE	CALD	281	Bankstown	GDD	Mild	3	3	0	2021	1
Female	2570	2	1	TRUE	FALSE	TRUE	CALD	34	Campbelltown		Low Average	3	1	0	2021	7
Female	2560	3	3	FALSE	TRUE	TRUE	CALD	474	Campbelltown		Average	3	4	1	2021	1
Male	2143	1	1	FALSE	TRUE	TRUE	CALD	36	Bankstown	GDD	Mild	3	1	0	2021	1
Male	2199	2	3	FALSE	FALSE	FALSE	CALD	426	Bankstown	GDD	Mild	3	4	0	2022	1
Female	2199	1	3	FALSE	FALSE	FALSE	CALD	368	Bankstown	GDD	Mild	3	4	0	2022	1
Male	2170	1	3	FALSE	FALSE	FALSE	NOT CALD	391	Liverpool	GDD	Significant	3	4	0	2022	4
Male	2170	2	3	FALSE	FALSE	FALSE	CALD	350	Liverpool	GDD	Mild	3	3	0	2018	1
Male	2213	1	1	FALSE	TRUE	TRUE	NOT CALD	42	Bankstown	Not Applicable	Average	3	1	0	2018	9
Male	2175	1	3	FALSE	FALSE	FALSE	NOT CALD	407	Bankstown	ASD	Above Average	3	4	0	2018	6
Male	2179	1	1	FALSE	TRUE	TRUE	CALD	48	Liverpool	GDD	Mild	3	1	0	2018	5
Male	2166	1	3	FALSE	FALSE	FALSE	CALD	309	Fairfield	ASD	Not Applicable	3	3	0	2019	1
Male	2557	1	3	FALSE	FALSE	FALSE	NOT CALD	365	Campbelltown	ASD/GDD	Profound	3	3	0	2019	3
Male	2200	1	2	FALSE	FALSE	FALSE	CALD	138	Bankstown	GDD	Moderate	3	2	0	2019	1
Male	2164	2	3	FALSE	FALSE	FALSE	NOT CALD	317	Fairfield	ASD	Not Applicable	3	3	0	2020	1
Male	2560	3	3	FALSE	TRUE	TRUE	NOT CALD	360	Campbelltown	ASD	Average	3	3	0	2020	2
Male	2165	3	3	FALSE	TRUE	TRUE	CALD	392	Fairfield		Borderline	3	4	0	2020	1
Male	2170	2	3	FALSE	FALSE	FALSE	NOT CALD	219	Bankstown	ASD/GDD	Mild	3	3	0	2020	4
Male	2166	2	3	FALSE	FALSE	FALSE	CALD	370	Liverpool	SLI	Low Average	3	4	0	2020	1
Male	2560	2	1	TRUE	FALSE	TRUE	NOT CALD	73	Campbelltown	GDD	Mild	3	1	0	2020	2
Male	2570	2	3	FALSE	FALSE	FALSE	CALD	226	Campbelltown	ASD/GDD	Moderate	3	3	1	2020	7
Female	2564	2	2	FALSE	TRUE	TRUE	CALD	91	Campbelltown	GDD	Mild	3	2	0	2021	1
Male	2170	1	1	FALSE	TRUE	TRUE	CALD	51	Liverpool	GDD	Mild	3	1	1	2021	1
Female	2560	2	3	FALSE	FALSE	FALSE	NOT CALD	198	Campbelltown	ASD/GDD	Moderate	3	3	0	2021	5
Male	2558	1	3	FALSE	FALSE	FALSE	NOT CALD	214	Campbelltown		Average	3	3	0	2021	6
Female	2560	1	3	FALSE	FALSE	FALSE	CALD	246	Campbelltown			3	3	0	2021	2
Male	2565	2	2	FALSE	TRUE	TRUE	NOT CALD	169	Liverpool	GDD	Mild	3	2	0	2021	7
Male	2200	2	3	FALSE	FALSE	FALSE	CALD	323	Bankstown	GDD	Mild	3	3	0	2021	1
Male	2570	2	3	FALSE	FALSE	FALSE	CALD	568	Campbelltown			3	4	1	2022	7
Male	2200	1	1	FALSE	TRUE	TRUE	CALD	90	Bankstown	ASD/GDD	Severe	3	1	0	2022	1
Male	2560	2	3	FALSE	FALSE	FALSE	NOT CALD	337	Campbelltown	ASD/GDD	Moderate	3	3	0	2022	2
Male	2560	3	3	FALSE	TRUE	TRUE	CALD	365	Campbelltown	ASD	Moderate	3	3	0	2018	3
Male	2176	2	3	FALSE	FALSE	FALSE	CALD	370	Fairfield	ASD	Significant	3	4	1	2018	1
Male	2650	3	3	FALSE	TRUE	TRUE	Not CALD	375	Campbelltown	ASD	Mild	3	4	0	2018	2
Male	2564	1	3	FALSE	FALSE	FALSE	CALD	371	Campbelltown	ASD	Mild	3	4	0	2018	1
Male	2177	1	3	FALSE	FALSE	FALSE	NOT CALD	185	Fairfield	ASD/GDD	Moderate	3	3	0	2018	1
Male	2168	1	3	FALSE	FALSE	FALSE	CALD	274	Bankstown	GDD	Mild	3	3	0	2018	1
Female	2558	1	3	FALSE	FALSE	FALSE	NOT CALD	419	Campbelltown	ASD/GDD	Mild	3	4	0	2019	2
Male	2168	1	2	FALSE	FALSE	FALSE	CALD	105	Liverpool	GDD	Mild	3	2	0	2019	1
Male	2565	1	3	FALSE	FALSE	FALSE	NOT CALD	356	Campbelltown	ASD	Low Average	3	3	0	2019	2
Male	2166	1	3	FALSE	FALSE	FALSE	CALD	296	Liverpool	ASD	Above Average	3	3	0	2019	1
Male	2566	1	3	FALSE	FALSE	FALSE		378	Campbelltown	ASD/GDD	Moderate	3	4	0	2019	3
Male	2212	2	3	FALSE	FALSE	FALSE	NOT CALD	277	Bankstown	GDD	Moderate	3	3	1	2019	3
Male	2170	1	1	FALSE	TRUE	TRUE	CALD	77	Liverpool	GDD	Profound	3	1	0	2019	1
Male	2211	2	3	FALSE	FALSE	FALSE	CALD	259	Bankstown	GDD	Moderate	3	3	0	2019	4
Female	2567	1	3	FALSE	FALSE	FALSE	NOT CALD	372	Campbelltown	ASD	Mild	3	4	0	2019	3
Male	2196	1	3	FALSE	FALSE	FALSE	CALD	322	Liverpool	GDD	Mild	3	3	0	2019	1
Male	2163	2	3	FALSE	FALSE	FALSE	NOT CALD	413	Fairfield	SLI	Not Applicable	3	4	0	2019	1
Male	2177	1	2	FALSE	FALSE	FALSE	CALD	121	Liverpool	GDD	Above Average	3	2	0	2019	1
Female	2164	1	3	FALSE	FALSE	FALSE	CALD	353	Liverpool	ASD	Above Average	3	3	0	2019	1
Female	2565	1	3	FALSE	FALSE	FALSE	CALD	407	Campbelltown	ASD	Borderline	3	4	0	2019	2
Female	2560	1	2	FALSE	FALSE	FALSE		155	Campbelltown	ASD/GDD	Severe	3	2	1	2019	1
Male	2171	1	1	FALSE	TRUE	TRUE	NOT CALD	72	Liverpool	Average	Not Applicable	3	1	0	2019	5
Female	2167	1	3	FALSE	FALSE	FALSE	CALD	321	Campbelltown	ASD	Low Average	3	3	0	2019	5
Female	2570	1	3	FALSE	FALSE	FALSE	CALD	225	Bankstown	ASD	Moderate	3	3	0	2020	7
Male	2564	1	3	FALSE	FALSE	FALSE	CALD	349	Liverpool			3	3	0	2020	1
Female	2560	3	3	FALSE	TRUE	TRUE	NOT CALD	372	Bankstown	GDD	Above Average	3	4	1	2020	1
Male	2560	2	3	FALSE	FALSE	FALSE	NOT CALD	338	Campbelltown	ASD	Significant	3	3	0	2020	2
Female	2570	2	3	FALSE	FALSE	FALSE	NOT CALD	293	Campbelltown	ASD	Not Applicable	3	3	0	2020	7
Male	2566	3	3	FALSE	TRUE	TRUE	CALD	413	Campbelltown	ASD/GDD	Severe	3	4	0	2020	2
Male	2167	2	3	FALSE	FALSE	FALSE	CALD	303	Campbelltown	GDD	Significant	3	3	0	2020	5
Male	2560	2	3	FALSE	FALSE	FALSE		282	Campbelltown	Average		3	3	0	2020	9
Male	2560	2	3	FALSE	FALSE	FALSE	CALD	268	Campbelltown	ASD/GDD	Mild	3	3	0	2020	4
Male	2168	1	3	FALSE	FALSE	FALSE	CALD	239	Bankstown	GDD	Mild	3	3	0	2020	1
Male	2168	1	2	FALSE	FALSE	FALSE	NOT CALD	173	Liverpool	Average	Average	3	2	0	2021	1
Female	2565		3	FALSE	FALSE	FALSE	CALD	388	Campbelltown	ID		3	4	0	2021	7
Male	2166	1	1	FALSE	TRUE	TRUE	CALD	43	Fairfield		Mild	3	1	0	2021	1
Male	2560	2	2	FALSE	TRUE	TRUE	CALD	171	Campbelltown	Not Applicable	Not Applicable	3	2	0	2021	2
Female	2560	1	2	FALSE	FALSE	FALSE		161	Campbelltown		Borderline	3	2	0	2021	2
Male	2566	1	3	FALSE	FALSE	FALSE	NOT CALD	182	Campbelltown	Average	Average	3	3	0	2021	3
Female	2199	1	2	FALSE	FALSE	FALSE	CALD	132	Bankstown		Severe	3	2	0	2021	1
Male	2168	2	3	FALSE	FALSE	FALSE	NOT CALD	248	Liverpool	ASD	Moderate	3	3	0	2022	1
Male	2560	3	3	FALSE	TRUE	TRUE	NOT CALD	725	Campbelltown			3	4	0	2022	7
Male	2560	3	3	FALSE	TRUE	TRUE	NOT CALD	725	Campbelltown			3	4	0	2022	7
Male	2565	3	3	FALSE	TRUE	TRUE	CALD	370	Campbelltown	ASD/GDD	Moderate	3	4	0	2022	2
Female	2565	2	3	FALSE	FALSE	FALSE	NOT CALD	213	Liverpool	GDD	Mild	3	3	0	2022	2
Male	2170	1	2	FALSE	FALSE	FALSE	CALD	157	Liverpool	ASD/GDD	Moderate	3	2	0	2022	2
Female	2170	2	3	FALSE	FALSE	FALSE	CALD	414	Liverpool	GDD	Mild	3	4	0	2022	1
Female	2567		3	FALSE	FALSE	FALSE		371	Campbelltown			3	4	0	2022	7
Male	2560	2	3	FALSE	FALSE	FALSE	CALD	372	Campbelltown		Low Average	3	4	0	2022	3
Male	2144	1	1	FALSE	TRUE	TRUE	CALD	27	Liverpool	ASD	Moderate	3	1	0	2018	1
Female	2171	2	3	FALSE	FALSE	FALSE	CALD	207	Liverpool	GDD	Significant	3	3	1	2018	2
Male	2166	2	3	FALSE	FALSE	FALSE	CALD	363	Fairfield	GDD	Mild	3	3	0	2018	1
Female	2564	1	3	FALSE	FALSE	FALSE	CALD	399	Campbelltown	ASD/GDD	Severe	3	4	0	2019	1
Female	2567	1	2	FALSE	FALSE	FALSE	CALD	121	Campbelltown	ASD	Moderate	3	2	0	2019	6
Male	2560	1	3	FALSE	FALSE	FALSE	NOT CALD	425	Campbelltown	ASD/GDD	Mild	3	4	1	2019	2
Female	2164	1	3	FALSE	FALSE	FALSE	CALD	196	Fairfield	Not Applicable	Significant	3	3	0	2019	1
Male	2166	1	1	FALSE	TRUE	TRUE	CALD	35	Liverpool	GDD	Severe	3	1	0	2019	1
Male	2560	1	3	FALSE	FALSE	FALSE		392	Campbelltown	ASD/GDD	Moderate	3	4	0	2019	2
Female	2170	1	3	FALSE	FALSE	FALSE	CALD	343	Campbelltown	ASD	Moderate	3	3	0	2019	2
Male	2161	1	3	FALSE	FALSE	FALSE	CALD	287	Liverpool	ASD		3	3	0	2019	1
Male	2560	2	3	FALSE	FALSE	FALSE	CALD	507	Campbelltown	ASD	Average	3	4	0	2019	2
Male	2170	3	1	TRUE	FALSE	TRUE	CALD	78	Liverpool	ASD	Moderate	3	1	0	2019	1
Male	2566	1	3	FALSE	FALSE	FALSE	NOT CALD	343	Campbelltown	ASD/GDD	Severe	3	3	0	2019	2
Male	2168	1	3	FALSE	FALSE	FALSE	NOT CALD	392	Fairfield	ASD	Average	3	4	0	2019	1
Female	2560	1	2	FALSE	FALSE	FALSE	NOT CALD	107	Campbelltown	ASD	Mild	3	2	0	2019	2
Male	2171	1	2	FALSE	FALSE	FALSE	CALD	146	Liverpool	ASD	Above Average	3	2	0	2019	5
Male	2567	1	1	FALSE	TRUE	TRUE	NOT CALD	19	Campbelltown	ASD	Mild	3	1	0	2019	6
Male	2176	1	3	FALSE	FALSE	FALSE	CALD	329	Fairfield	GDD	Significant	3	3	0	2019	1
Male	2560	1	3	FALSE	FALSE	FALSE	NOT CALD	379	Campbelltown	GDD	Mild	3	4	0	2019	1
Male	2143	1	3	FALSE	FALSE	FALSE	CALD	302	Bankstown	GDD	Mild	3	3	0	2019	1
Female	2174	1	2	FALSE	FALSE	FALSE	CALD	121	Liverpool	GDD	Moderate	3	2	0	2019	8
Female	2164	3	3	FALSE	TRUE	TRUE	CALD	371	Fairfield	ASD/GDD	Moderate	3	4	0	2019	1
Male	2165	2	3	FALSE	FALSE	FALSE	CALD	508	Liverpool	GDD	Above Average	3	4	0	2019	1
Female	2170	1	2	FALSE	FALSE	FALSE	CALD	103	Liverpool	GDD	Mild	3	2	0	2020	2
Male	2574	2	3	FALSE	FALSE	FALSE	NOT CALD	380	Bowral	GDD	Mild	3	4	0	2020	5
Male	2575	1	3	FALSE	FALSE	FALSE		280	Bowral	ASD	Above Average	3	3	0	2020	2
Male	2570	3	3	FALSE	TRUE	TRUE	NOT CALD	354	Campbelltown	ASD/GDD	Mild	3	3	0	2020	7
Female	2162	1	3	FALSE	FALSE	FALSE	NOT CALD	344	Bankstown	GDD	Borderline	3	3	0	2020	1
Male	2566	2	3	FALSE	FALSE	FALSE	CALD	261	Campbelltown		Severe	3	3	0	2020	2
Female	2568	2	3	FALSE	FALSE	FALSE	NOT CALD	232	Campbelltown		Average	3	3	0	2020	10
Male	2570	1	3	FALSE	FALSE	FALSE	NOT CALD	359	Bowral	GDD	Moderate	3	3	1	2020	7
Male	2567	2	2	FALSE	TRUE	TRUE	NOT CALD	171	Campbelltown	GDD	Moderate	3	2	0	2020	10
Male	2565	2	3	FALSE	FALSE	FALSE	CALD	201	Campbelltown			3	3	0	2020	2
Male	2570	3	3	FALSE	TRUE	TRUE	NOT CALD	420	Campbelltown	ASD/GDD	Significant	3	4	0	2021	8
Male	2579	2	1	TRUE	FALSE	TRUE	CALD	71	Bowral	ID	Borderline	3	1	0	2021	6
Male	2200	2	3	FALSE	FALSE	FALSE	CALD	570	Bankstown	GDD	Moderate	3	4	0	2021	1
Female	2171	1	1	FALSE	TRUE	TRUE	NOT CALD	73	Liverpool		Mild	3	1	0	2021	5
Male	2557	1	3	FALSE	FALSE	FALSE	CALD	192	Campbelltown	GDD	Significant	3	3	0	2021	7
Male	2560	3	3	FALSE	TRUE	TRUE		324	Campbelltown	GDD	Mild	3	3	0	2022	1
Male	2170	2	3	FALSE	FALSE	FALSE	CALD	424	Liverpool	GDD	Mild	3	4	0	2022	6
Male	2200	2	1	TRUE	FALSE	TRUE	CALD	61	Bankstown	ASD/GDD	Mild	3	1	0	2022	1
Male	2560	3	3	FALSE	TRUE	TRUE	NOT CALD	379	Campbelltown	GDD	Mild	3	4	2	2022	4
Male	2174	1	2	FALSE	FALSE	FALSE	CALD	100	Liverpool	ASD/GDD	Severe	3	2	0	2022	8
Male	2560	1	3	FALSE	FALSE	FALSE	NOT CALD	381	Campbelltown	ASD	Mild	3	4	0	2018	1
Male	2165	1	3	FALSE	FALSE	FALSE	CALD	295	Fairfield	Not Applicable	Not Applicable	3	3	0	2018	1
Male	2170	1	3	FALSE	FALSE	FALSE	CALD	373	Liverpool	ASD	Significant	3	4	0	2018	2
Male	2164	1	1	FALSE	TRUE	TRUE	CALD	86	Fairfield	ASD	Moderate	3	1	0	2018	1
Female	2165	1	3	FALSE	FALSE	FALSE	NOT CALD	425	Fairfield	GDD	Not Applicable	3	4	0	2019	1
Male	2567	1	3	FALSE	FALSE	FALSE	CALD	381	Campbelltown	Average	Low Average	3	4	0	2019	10
Male	2560	1	3	FALSE	FALSE	FALSE	NOT CALD	208	Campbelltown	Average	Low Average	3	3	0	2019	1
Female	2162	2	1	TRUE	FALSE	TRUE	CALD	61	Bankstown	GDD	Moderate	3	1	0	2019	1
Male	2168	1	1	FALSE	TRUE	TRUE	CALD	6	Fairfield	ASD/GDD	Mild	3	1	0	2019	1
Female	2170	2	1	TRUE	FALSE	TRUE	CALD	23	Liverpool		Average	3	1	0	2019	2
Male	2570	3	3	FALSE	TRUE	TRUE	NOT CALD	399	Fairfield	ASD/GDD	Moderate	3	4	0	2019	8
Male	2167	1	3	FALSE	FALSE	FALSE	NOT CALD	355	Campbelltown	Average	Low Average	3	3	0	2019	5
Male	2167	2	3	FALSE	FALSE	FALSE	CALD	288	Campbelltown	ASD/GDD	Mild	3	3	0	2019	5
Female	2170	1	2	FALSE	FALSE	FALSE	CALD	115	Liverpool	ASD/GDD	Above Average	3	2	0	2020	1
Male	2566	3	3	FALSE	TRUE	TRUE	CALD	377	Campbelltown	ASD/GDD	Severe	3	4	0	2020	2
Male	2168	1	1	FALSE	TRUE	TRUE	CALD	49	Liverpool	GDD	Mild	3	1	0	2020	2
Male	2560	2	3	FALSE	FALSE	FALSE	NOT CALD	336	Campbelltown	ASD	Low Average	3	3	0	2020	1
Male	2166	1	3	FALSE	FALSE	FALSE	CALD	371	Liverpool	GDD	Severe	3	4	0	2020	1
Male	2565	1	3	FALSE	FALSE	FALSE	NOT CALD	391	Campbelltown	GDD	Mild	3	4	0	2020	2
Male	2560	2	3	FALSE	FALSE	FALSE	NOT CALD	241	Campbelltown	GDD	Mild	3	3	0	2020	1
Male	2565	3	3	FALSE	TRUE	TRUE	CALD	313	Campbelltown	ASD/GDD	Moderate	3	3	0	2020	2
Female	2566	1	2	FALSE	FALSE	FALSE	CALD	125	Liverpool	GDD	Profound	3	2	0	2020	2
Male	2560	3	3	FALSE	TRUE	TRUE	NOT CALD	422	Campbelltown	ASD/GDD	Mild	3	4	0	2021	2
Male	2165	2	3	FALSE	FALSE	FALSE	CALD	301	Fairfield	GDD	Mild	3	3	1	2021	1
Male	2560	2	3	FALSE	FALSE	FALSE	CALD	399	Campbelltown	ASD/GDD	Moderate	3	4	0	2021	2
Female	2167	1	2	FALSE	FALSE	FALSE	CALD	176	Campbelltown			3	2	0	2021	5
Male	2570	1	2	FALSE	FALSE	FALSE		169	Liverpool			3	2	0	2021	7
Male	2570	2	2	FALSE	TRUE	TRUE	NOT CALD	164	Campbelltown	Average	Low Average	3	2	0	2021	8
Female	2570	2	3	FALSE	FALSE	FALSE	NOT CALD	189	Campbelltown	GDD	Mild	3	3	0	2021	7
Male	2560	2	2	FALSE	TRUE	TRUE	CALD	177	Campbelltown		Average	3	2	0	2021	2
Male	2170	1	3	FALSE	FALSE	FALSE	NOT CALD	237	Liverpool	GDD	Mild	3	3	0	2021	6
Male	2571	1	2	FALSE	FALSE	FALSE	NOT CALD	148	Campbelltown			3	2	0	2021	8
Male	2168	1	2	FALSE	FALSE	FALSE	CALD	160	Liverpool	GDD	Mild	3	2	0	2021	1
Male	2170	1	1	FALSE	TRUE	TRUE	NOT CALD	41	Liverpool			3	1	0	2021	1
Male	2564	3	3	FALSE	TRUE	TRUE		373	Campbelltown			3	4	0	2022	1
Male	2566	3	3	FALSE	TRUE	TRUE	NOT CALD	433	Campbelltown	ASD/GDD	Significant	3	4	0	2022	4
Male	2560		1	FALSE	FALSE	FALSE	CALD	79	Liverpool	ASD/GDD	Moderate	3	1	0	2022	2
Male	2560	2	2	FALSE	TRUE	TRUE	CALD	100	Campbelltown	ASD/GDD	Severe	3	2	0	2022	2
Male	2567		3	FALSE	FALSE	FALSE	NOT CALD	403	Campbelltown	GDD	Mild	3	4	0	2022	10
Male	2190	1	2	FALSE	FALSE	FALSE	CALD	105	Bankstown	ASD/GDD	Borderline	3	2	0	2022	1
Female	2570	1	3	FALSE	FALSE	FALSE	NOT CALD	391	Campbelltown	Average	Average	3	4	3	2022	9
Male	2559	3	3	FALSE	TRUE	TRUE		365	Campbelltown	Average	Average	3	3	0	2022	2
Male	2650	3	3	FALSE	TRUE	TRUE	NOT CALD	377	Campbelltown	ASD	Mild	3	4	0	2018	2
Male	2199	1	1	FALSE	TRUE	TRUE	CALD	35	Bankstown	GDD	Mild	3	1	0	2018	1
Male	2168	1	1	FALSE	TRUE	TRUE	CALD	29	Liverpool	GDD	Moderate	3	1	0	2018	1
Female	2560	1	3	FALSE	FALSE	FALSE	NOT CALD	361	Campbelltown	ASD/GDD	Moderate	3	3	1	2018	3
Male	2171	1	2	FALSE	FALSE	FALSE	CALD	157	Liverpool	GDD	Mild	3	2	0	2019	4
Male	2170	3	3	FALSE	TRUE	TRUE	CALD	316	Liverpool	GDD	Moderate	3	3	1	2019	1
Female	2165	1	3	FALSE	FALSE	FALSE	CALD	395	Fairfield	Not Applicable	Not Applicable	3	4	0	2019	1
Male	2560	1	3	FALSE	FALSE	FALSE	NOT CALD	502	Campbelltown	ASD/GDD	Mild	3	4	0	2019	2
Male	2567	1	3	FALSE	FALSE	FALSE	NOT CALD	385	Campbelltown	GDD	Severe	3	4	0	2019	7
Female	2575	2	3	FALSE	FALSE	FALSE	NOT CALD	204	Bowral	Average	Low Average	3	3	0	2019	6
Male	2170	1	1	FALSE	TRUE	TRUE	CALD	77	Liverpool		Low Average	3	1	0	2019	1
Female	2190	2	3	FALSE	FALSE	FALSE	CALD	448	Bankstown	ASD/GDD	Severe	3	4	1	2019	1
Female	2176	1	3	FALSE	FALSE	FALSE	CALD	399	Fairfield	GDD	Moderate	3	4	0	2019	1
Male	2570	1	3	FALSE	FALSE	FALSE	NOT CALD	386	Campbelltown	ASD	Average	3	4	0	2019	7
Male	2560	1	3	FALSE	FALSE	FALSE	CALD	378	Campbelltown	ASD	Mild	3	4	0	2019	1
Male	2171	2	3	FALSE	FALSE	FALSE	CALD	339	Fairfield	ASD/GDD	Severe	3	3	1	2019	5
Male	2176	2	3	FALSE	FALSE	FALSE	NOT CALD	441	Fairfield	Not Applicable	Not Applicable	3	4	0	2019	8
Female	2566	1	3	FALSE	FALSE	FALSE	NOT CALD	377	Campbelltown	ASD/GDD	Mild	3	4	1	2019	5
Male	2166	1	1	FALSE	TRUE	TRUE	CALD	36	Liverpool	ASD/GDD	Mild	3	1	0	2019	1
Male	2168	1	1	FALSE	TRUE	TRUE	CALD	77	Liverpool	GDD	Mild	3	1	0	2019	1
Male	2565	1	3	FALSE	FALSE	FALSE	NOT CALD	287	Campbelltown	ASD	Low Average	3	3	0	2019	2
Female	2170	1	2	FALSE	FALSE	FALSE	CALD	104	Liverpool	GDD	Moderate	3	2	0	2019	1
Male	2170	1	1	FALSE	TRUE	TRUE	CALD	84	Liverpool	Not Applicable	Mild	3	1	0	2019	2
Male	2170	1	2	FALSE	FALSE	FALSE	CALD	132	Liverpool	ASD	Above Average	3	2	0	2019	1
Male	2570	2	2	FALSE	TRUE	TRUE	NOT CALD	144	Campbelltown	ASD	Low Average	3	2	0	2019	7
Female	2560	3	3	FALSE	TRUE	TRUE	NOT CALD	355	Bankstown	ASD	Mild	3	3	0	2020	9
Male	2170	2	1	TRUE	FALSE	TRUE	NOT CALD	15	Liverpool	ASD	Significant	3	1	0	2020	4
Male	2168	2	2	FALSE	TRUE	TRUE	CALD	136	Liverpool	ASD/GDD	Moderate	3	2	0	2020	1
Male	2176	2	3	FALSE	FALSE	FALSE	CALD	456	Fairfield	ASD/GDD	Significant	3	4	0	2020	1
Female	2173	1	1	FALSE	TRUE	TRUE		68	Liverpool			3	1	0	2020	9
Male	2567	2	3	FALSE	FALSE	FALSE	NOT CALD	213	Campbelltown	Average		3	3	0	2020	6
Female	2176	2	3	FALSE	FALSE	FALSE	NOT CALD	392	Fairfield	Average	Borderline	3	4	0	2020	1
Female	2558	2	3	FALSE	FALSE	FALSE		196	Campbelltown	GDD	Low Average	3	3	1	2020	2
Female	2174	2	2	FALSE	TRUE	TRUE		107	Campbelltown	SLI	Average	3	2	0	2020	8
Male	2177	1	3	FALSE	FALSE	FALSE	CALD	262	Fairfield	ASD/GDD		3	3	0	2021	1
Male	2170	2	3	FALSE	FALSE	FALSE	CALD	255	Liverpool	GDD	Moderate	3	3	0	2021	1
Female	2557	3	3	FALSE	TRUE	TRUE	CALD	397	Campbelltown	ASD/GDD	Mild	3	4	0	2021	3
Female	2560	3	3	FALSE	TRUE	TRUE		392	Campbelltown	ASD/GDD	Moderate	3	4	0	2021	2
Male	2564	2	3	FALSE	FALSE	FALSE		304	Campbelltown			3	3	0	2021	1
Male	2567	2	3	FALSE	FALSE	FALSE		337	Campbelltown			3	3	0	2021	3
Male	2163	1	3	FALSE	FALSE	FALSE	CALD	411	Bankstown	GDD	Moderate	3	4	0	2021	1
Male	2557	2	1	TRUE	FALSE	TRUE	CALD	63	Campbelltown	GDD	Mild	3	1	1	2021	7
Female	2566	2	2	FALSE	TRUE	TRUE	NOT CALD	174	Campbelltown	GDD	Mild	3	2	0	2021	4
Female	2170	2	3	FALSE	FALSE	FALSE	CALD	222	Liverpool	GDD	Mild	3	3	0	2021	1
Male	2570	1	3	FALSE	FALSE	FALSE	CALD	224	Campbelltown	ASD/GDD	Moderate	3	3	0	2021	9
Male	2564	1	2	FALSE	FALSE	FALSE	CALD	109	Campbelltown	GDD	Moderate	3	2	0	2021	1
Male	2558	3	3	FALSE	TRUE	TRUE	NOT CALD	206	Campbelltown	Average	Average	3	3	0	2021	4
Male	2168	2	2	FALSE	TRUE	TRUE	CALD	155	Liverpool	GDD	Moderate	3	2	0	2021	1
Male	2564	3	3	FALSE	TRUE	TRUE	CALD	366	Campbelltown	GDD	Mild	3	4	1	2022	1
Female	2560	3	3	FALSE	TRUE	TRUE	NOT CALD	412	Campbelltown	GDD	Mild	3	4	0	2022	1
Female	2574	3	3	FALSE	TRUE	TRUE	NOT CALD	449	Campbelltown	GDD	Mild	3	4	0	2022	4
Male	2565	3	3	FALSE	TRUE	TRUE	CALD	331	Campbelltown	GDD	Mild	3	3	0	2022	7
Male	2200	1	1	FALSE	TRUE	TRUE	CALD	77	Bankstown	ASD/GDD	Severe	3	1	0	2022	1
Male	2564	1	3	FALSE	FALSE	FALSE	NOT CALD	398	Campbelltown	ASD/GDD	Moderate	3	4	0	2022	1
Male	2564	1	3	FALSE	FALSE	FALSE	NOT CALD	399	Campbelltown	ASD/GDD	Moderate	3	4	0	2022	1
Male	2560	1	3	FALSE	FALSE	FALSE		362	Campbelltown	GDD	Mild	2	3	1	2018	2
Male	2168	1	1	FALSE	TRUE	TRUE	CALD	36	Liverpool	ASD	Significant	2	1	0	2018	1
Male	2166	1	3	FALSE	FALSE	FALSE	CALD	342	Bankstown	GDD	Severe	2	3	0	2018	1
Female	2171	1	1	FALSE	TRUE	TRUE	CALD	77	Liverpool	ASD/GDD	Severe	2	1	0	2019	4
Male	2165	2	3	FALSE	FALSE	FALSE	CALD	428	Fairfield	ASD	Significant	2	4	0	2019	1
Male	2566	1	3	FALSE	FALSE	FALSE	CALD	398	Campbelltown	ASD	Severe	2	4	0	2019	2
Female	2560	1	3	FALSE	FALSE	FALSE	CALD	394	Campbelltown	ASD	Severe	2	4	0	2019	7
Male	2564	1	3	FALSE	FALSE	FALSE	NOT CALD	364	Campbelltown	ASD/GDD	Mild	2	3	0	2019	1
Male	2166	2	3	FALSE	FALSE	FALSE	CALD	475	Fairfield	ASD/GDD	Significant	2	4	0	2019	1
Male	2170	3	3	FALSE	TRUE	TRUE	CALD	402	Fairfield	ASD/GDD	Moderate	2	4	0	2019	1
Male	2566	1	3	FALSE	FALSE	FALSE	NOT CALD	380	Campbelltown	ASD/GDD	Moderate	2	4	0	2019	3
Female	2564	1	3	FALSE	FALSE	FALSE	NOT CALD	595	Campbelltown	ASD/GDD	Mild	2	4	0	2019	7
Male	2176	1	2	FALSE	FALSE	FALSE	NOT CALD	92	Liverpool	Average	Low Average	2	2	0	2019	8
Male	2565	1	3	FALSE	FALSE	FALSE	NOT CALD	264	Campbelltown	ASD/GDD	Severe	2	3	0	2019	2
Male	2168	1	2	FALSE	FALSE	FALSE	CALD	172	Liverpool	GDD	Moderate	2	2	0	2019	1
Female	2567	1	3	FALSE	FALSE	FALSE	NOT CALD	198	Liverpool	GDD	Moderate	2	3	2	2019	6
Male	2557	1	3	FALSE	FALSE	FALSE	CALD	280	Liverpool	GDD	Mild	2	3	0	2020	7
Male	2165	2	3	FALSE	FALSE	FALSE	NOT CALD	303	Bankstown	ASD/GDD	Moderate	2	3	0	2020	1
Male	2557	2	2	FALSE	TRUE	TRUE		153	Campbelltown	GDD	Mild	2	2	0	2020	7
Female	2567	2	2	FALSE	TRUE	TRUE		112	Campbelltown	GDD		2	2	0	2020	3
Female	2560	2	3	FALSE	FALSE	FALSE		293	Campbelltown	GDD	Moderate	2	3	0	2020	2
Female	2570	3	3	FALSE	TRUE	TRUE		248	Campbelltown	GDD	Mild	2	3	0	2020	8
Female	2573	2	3	FALSE	FALSE	FALSE	NOT CALD	254	Campbelltown	SLI	Average	2	3	0	2020	4
Female	2170	1	3	FALSE	FALSE	FALSE	CALD	197	Liverpool	GDD	Severe	2	3	1	2020	1
Male	2166	1	1	FALSE	TRUE	TRUE	CALD	88	Fairfield	ASD		2	1	0	2021	1
Female	2166		3	FALSE	FALSE	FALSE		240	Fairfield	SLI	Moderate	2	3	0	2021	1
Female	2567	2	3	FALSE	FALSE	FALSE	NOT CALD	247	Campbelltown	GDD	Mild	2	3	0	2021	3
Male	2200	1	3	FALSE	FALSE	FALSE		356	Bankstown		Mild	2	3	0	2021	1
Male	2166	2	1	TRUE	FALSE	TRUE	CALD	18	Fairfield	SLI	Mild	2	1	0	2021	1
Male	2165	1	2	FALSE	FALSE	FALSE	CALD	120	Fairfield	ASD	Mild	2	2	0	2021	1
Female	2166	1	1	FALSE	TRUE	TRUE		23	Fairfield		Significant	2	1	0	2021	1
Male	2574	2	3	FALSE	FALSE	FALSE	CALD	271	Campbelltown	GDD	Mild	2	3	0	2021	5
Male	2560	1	1	FALSE	TRUE	TRUE	CALD	23	Campbelltown	GDD	Significant	2	1	1	2021	2
Female	2566		1	FALSE	FALSE	FALSE	NOT CALD	56	Campbelltown	GDD	Significant	2	1	1	2021	2
Male	2560	2	2	FALSE	TRUE	TRUE	NOT CALD	154	Campbelltown	GDD	Low Average	2	2	0	2021	1
Male	2564	1	1	FALSE	TRUE	TRUE	CALD	17	Campbelltown	GDD	Low Average	2	1	0	2021	1
Male	2176	1	3	FALSE	FALSE	FALSE	CALD	436	Fairfield	GDD	Significant	2	4	0	2022	1
Male	2565	3	3	FALSE	TRUE	TRUE	CALD	433	Campbelltown	GDD	Moderate	2	4	0	2022	7
Male	2170	2	3	FALSE	FALSE	FALSE	CALD	298	Liverpool	ASD/GDD	Mild	2	3	0	2022	1
Female	2570	2	3	FALSE	FALSE	FALSE	CALD	388	Campbelltown	ASD/GDD	Severe	2	4	0	2022	7
Male	2560		3	FALSE	FALSE	FALSE	NOT CALD	243	Campbelltown	GDD	Significant	2	3	1	2022	2
Male	2761	2	3	FALSE	FALSE	FALSE	CALD	383	Liverpool	GDD	Moderate	2	4	0	2022	4
Male	2573	2	3	FALSE	FALSE	FALSE	NOT CALD	430	Bowral	GDD	Mild	2	4	0	2022	4
Female	2564	1	3	FALSE	FALSE	FALSE	NOT CALD	338	Liverpool	GDD	Moderate	2	3	0	2022	1
Female	2170	1	1	FALSE	TRUE	TRUE	CALD	54	Fairfield	ASD	Low Average	2	1	0	2022	1
Female	2560	3	3	FALSE	TRUE	TRUE	NOT CALD	205	Campbelltown	ASD	Moderate	2	3	1	2022	4
Male	2560	2	3	FALSE	FALSE	FALSE	CALD	349	Campbelltown	GDD	Mild	2	3	0	2022	2
Male	2170	1	2	FALSE	FALSE	FALSE		104	Liverpool	GDD	Significant	2	2	1	2022	1
Male	2560	1	3	FALSE	FALSE	FALSE	Not CALD	309	Campbelltown	ASD/GDD	Moderate	2	3	0	2018	3
Male	2168	1	2	FALSE	FALSE	FALSE	CALD	180	Liverpool			2	2	0	2019	1
Female	2577	3	3	FALSE	TRUE	TRUE	NOT CALD	273	Bowral	GDD	Mild	2	3	0	2019	6
Male	2163	1	3	FALSE	FALSE	FALSE	CALD	269	Liverpool	GDD	Mild	2	3	0	2019	1
Male	2564	1	3	FALSE	FALSE	FALSE	CALD	556	Campbelltown	ASD/GDD	Mild	2	4	0	2019	1
Female	2168	1	3	FALSE	FALSE	FALSE	NOT CALD	363	Campbelltown	ASD	Mild	2	3	0	2019	1
Female	2575	2	2	FALSE	TRUE	TRUE	NOT CALD	138	Bowral	ASD	Average	2	2	0	2019	7
Male	2570	1	3	FALSE	FALSE	FALSE	CALD	342	Campbelltown	GDD	Mild	2	3	0	2019	7
Male	2165	1	1	FALSE	TRUE	TRUE	CALD	23	Liverpool	ASD	Above Average	2	1	0	2019	1
Male	2558	2	2	FALSE	TRUE	TRUE	CALD	155	Campbelltown	GDD	Low Average	2	2	0	2019	4
Male	2560	2	2	FALSE	TRUE	TRUE	NOT CALD	146	Campbelltown	Average	Low Average	2	2	0	2019	3
Female	2211	1	3	FALSE	FALSE	FALSE		340	Bankstown	GDD	Mild	2	3	0	2019	4
Female	2170	1	3	FALSE	FALSE	FALSE		463	Liverpool	ASD	Above Average	2	4	0	2019	1
Female	2165	2	3	FALSE	FALSE	FALSE	CALD	402	Fairfield	ASD/GDD	Moderate	2	4	0	2020	1
Male	2570	3	3	FALSE	TRUE	TRUE	CALD	370	Campbelltown	ASD/GDD	Moderate	2	4	0	2020	7
Male	2570	1	2	FALSE	FALSE	FALSE	CALD	132	Liverpool	GDD	Mild	2	2	0	2020	8
Male	2560		3	FALSE	FALSE	FALSE		324	Campbelltown	ASD/GDD	Moderate	2	3	3	2020	2
Male	2560	2	3	FALSE	FALSE	FALSE		271	Campbelltown		Low Average	2	3	0	2020	3
Male	2567	2	3	FALSE	FALSE	FALSE		287	Campbelltown	Average	Low Average	2	3	0	2020	6
Male	2560	2	2	FALSE	TRUE	TRUE		153	Campbelltown			2	2	0	2020	3
Male	2557	2	2	FALSE	TRUE	TRUE		163	Campbelltown	Average	Mild	2	2	0	2020	7
Female	2557	2	2	FALSE	TRUE	TRUE		124	Campbelltown		Average	2	2	0	2020	7
Female	2560	2	2	FALSE	TRUE	TRUE	NOT CALD	147	Campbelltown	Average	Average	2	2	0	2020	3
Male	2570	2	1	TRUE	FALSE	TRUE	CALD	48	Campbelltown		Mild	2	1	0	2020	7
Male	2168	2	2	FALSE	TRUE	TRUE	CALD	155	Liverpool	ASD/GDD	Moderate	2	2	1	2020	1
Male	2574	2	3	FALSE	FALSE	FALSE	CALD	212	Campbelltown	ASD/GDD	Moderate	2	3	1	2021	4
Female	2570	3	3	FALSE	TRUE	TRUE	NOT CALD	412	Campbelltown	ASD/GDD	Significant	2	4	0	2021	7
Female	2560	3	3	FALSE	TRUE	TRUE	CALD	392	Campbelltown	Average	Low Average	2	4	0	2021	3
Male	2560	1	3	FALSE	FALSE	FALSE	NOT CALD	243	Campbelltown	ASD/GDD	Significant	2	3	1	2021	1
Female	2565	2	3	FALSE	FALSE	FALSE		208	Campbelltown	Average	Average	2	3	0	2021	9
Male	2176	3	3	FALSE	TRUE	TRUE	NOT CALD	646	Fairfield	ASD/GDD	Moderate	2	4	0	2021	1
Male	2170		2	FALSE	FALSE	FALSE	CALD	134	Liverpool			2	2	0	2021	1
Male	2200	2	3	FALSE	FALSE	FALSE	NOT CALD	482	Bankstown	ASD/GDD	Moderate	2	4	0	2021	1
Male	2168	1	1	FALSE	TRUE	TRUE		55	Liverpool	GDD	Mild	2	1	0	2021	1
Female	2560	1	2	FALSE	FALSE	FALSE	CALD	173	Campbelltown	GDD		2	2	0	2021	2
Female	2560	1	2	FALSE	FALSE	FALSE	CALD	175	Campbelltown			2	2	0	2021	2
Male	2173	1	1	FALSE	TRUE	TRUE		28	Liverpool	ASD/GDD	Mild	2	1	0	2021	9
Male	2213	2	3	FALSE	FALSE	FALSE		305	Liverpool			2	3	0	2021	5
Male	2558	1	3	FALSE	FALSE	FALSE	CALD	198	Campbelltown		Severe	2	3	0	2021	2
Male	2171	1	1	FALSE	TRUE	TRUE	NOT CALD	38	Liverpool	ASD/GDD	Moderate	2	1	0	2021	5
Male	2165	2	3	FALSE	FALSE	FALSE	CALD	264	Fairfield		Average	2	3	0	2021	1
Male	2567	2	3	FALSE	FALSE	FALSE	CALD	435	Campbelltown	GDD	Mild	2	4	0	2022	8
Female	2200	1	3	FALSE	FALSE	FALSE	CALD	701	Bankstown	ASD/GDD	Severe	2	4	0	2022	1
Male	2761	2	3	FALSE	FALSE	FALSE	CALD	344	Liverpool	ASD/GDD	Severe	2	3	0	2022	4
Male	2165	2	3	FALSE	FALSE	FALSE	CALD	268	Fairfield	ASD	Significant	2	3	0	2022	1
Male	2570	3	3	FALSE	TRUE	TRUE	CALD	392	Campbelltown			2	4	0	2022	7
Male	2565	2	3	FALSE	FALSE	FALSE	CALD	374	Campbelltown	GDD	Mild	2	4	0	2022	7
Male	2213	2	2	FALSE	TRUE	TRUE	NOT CALD	104	Bankstown	GDD	Above Average	2	2	0	2018	5
Male	2170	1	1	FALSE	TRUE	TRUE	CALD	87	Liverpool	GDD	Mild	2	1	1	2018	2
Male	2205	1	1	FALSE	TRUE	TRUE	CALD	43	Liverpool	SLI	Low Average	2	1	0	2018	7
Male	2170	3	3	FALSE	TRUE	TRUE	CALD	250	Liverpool	GDD	Moderate	2	3	1	2019	1
Female	2179	2	3	FALSE	FALSE	FALSE	NOT CALD	284	Liverpool	GDD	Borderline	2	3	0	2019	7
Female	2177	2	3	FALSE	FALSE	FALSE	CALD	453	Fairfield	SLI	Not Applicable	2	4	0	2019	1
Male	2567	1	3	FALSE	FALSE	FALSE	CALD	336	Campbelltown	ASD	Severe	2	3	0	2019	10
Male	2558	1	3	FALSE	FALSE	FALSE	CALD	263	Campbelltown	ASD	Moderate	2	3	0	2019	2
Female	2213	2	3	FALSE	FALSE	FALSE	NOT CALD	249	Bankstown	GDD	Mild	2	3	0	2019	5
Male	2164	1	1	FALSE	TRUE	TRUE	CALD	43	Fairfield	GDD	Mild	2	1	0	2019	1
Male	2171	2	3	FALSE	FALSE	FALSE	CALD	378	Liverpool	GDD	Mild	2	4	0	2019	5
Male	2166	2	3	FALSE	FALSE	FALSE	CALD	474	Fairfield	ASD/GDD	Moderate	2	4	0	2019	1
Female	2166	1	3	FALSE	FALSE	FALSE	CALD	402	Fairfield	ASD/GDD	Moderate	2	4	0	2019	1
Male	2200	2	3	FALSE	FALSE	FALSE	CALD	217	Bankstown	GDD	Moderate	2	3	0	2019	1
Male	2171	1	1	FALSE	TRUE	TRUE	CALD	15	Liverpool	ASD	Severe	2	1	0	2019	5
Male	2558	2	3	FALSE	FALSE	FALSE	NOT CALD	681	Campbelltown	GDD	Mild	2	4	0	2019	6
Male	2170	2	2	FALSE	TRUE	TRUE	CALD	113	Liverpool	SLI	Average	2	2	0	2020	2
Male	2174	1	2	FALSE	FALSE	FALSE	CALD	168	Liverpool	ASD/GDD	Moderate	2	2	2	2020	8
Male	2560	3	3	FALSE	TRUE	TRUE	CALD	369	Campbelltown			2	4	0	2020	3
Male	2170	1	2	FALSE	FALSE	FALSE	CALD	172	Liverpool	ASD/GDD	Above Average	2	2	0	2020	1
Male	2170	2	3	FALSE	FALSE	FALSE	CALD	263	Liverpool	GDD	Moderate	2	3	0	2020	1
Male	2170	2	3	FALSE	FALSE	FALSE		217	Liverpool	GDD	Moderate	2	3	0	2020	1
Male	2750		1	FALSE	FALSE	FALSE	CALD	70	Fairfield		Not Applicable	2	1	0	2020	5
Male	2165	1	2	FALSE	FALSE	FALSE	CALD	108	Fairfield	ASD/GDD	Moderate	2	2	0	2020	1
Male	2566	2	3	FALSE	FALSE	FALSE	CALD	198	Campbelltown	ASD/GDD	Moderate	2	3	0	2020	2
Male	2566	2	3	FALSE	FALSE	FALSE	CALD	203	Campbelltown	GDD	Mild	2	3	0	2020	2
Male	2200	1	1	FALSE	TRUE	TRUE	CALD	82	Bankstown	GDD	Moderate	2	1	0	2020	1
Male	2170	1	2	FALSE	FALSE	FALSE	CALD	151	Liverpool	SLI	Significant	2	2	1	2020	1
Male	2566	2	2	FALSE	TRUE	TRUE	NOT CALD	128	Campbelltown	ASD/GDD	Mild	2	2	0	2020	3
Female	2570	3	3	FALSE	TRUE	TRUE		183	Campbelltown			2	3	0	2020	8
Male	2560	3	3	FALSE	TRUE	TRUE	NOT CALD	352	Campbelltown	GDD	Mild	2	3	0	2020	1
Male	2166	2	3	FALSE	FALSE	FALSE	CALD	260	Fairfield	GDD	Moderate	2	3	0	2020	1
Female	2560	3	1	TRUE	FALSE	TRUE	NOT CALD	28	Campbelltown	GDD		2	1	0	2020	3
Male	2170	1	1	FALSE	TRUE	TRUE	CALD	76	Liverpool	GDD	Mild	2	1	0	2020	1
Male	2168	1	1	FALSE	TRUE	TRUE	CALD	89	Liverpool	SLI	Low Average	2	1	0	2021	1
Male	2557	1	1	FALSE	TRUE	TRUE	NOT CALD	7	Liverpool	GDD	Severe	2	1	0	2021	3
Male	2170	2	3	FALSE	FALSE	FALSE	NOT CALD	232	Liverpool	GDD	Mild	2	3	0	2021	4
Male	2560	2	3	FALSE	FALSE	FALSE	NOT CALD	206	Campbelltown	Average	Average	2	3	0	2021	1
Male	2560	3	3	FALSE	TRUE	TRUE		258	Campbelltown	ASD		2	3	0	2021	1
Female	2166	2	3	FALSE	FALSE	FALSE	CALD	263	Fairfield	ASD/GDD	Moderate	2	3	0	2021	1
Female	2179	1	2	FALSE	FALSE	FALSE	NOT CALD	113	Liverpool	ASD	Moderate	2	2	1	2021	5
Male	2200	2	3	FALSE	FALSE	FALSE		273	Bankstown		Average	2	3	0	2021	1
	2567	2	3	FALSE	FALSE	FALSE	NOT CALD	241	Campbelltown	GDD	Mild	2	3	0	2021	7
Male	2557	1	2	FALSE	FALSE	FALSE	CALD	138	Campbelltown	GDD	Moderate	2	2	0	2021	10
Male	2565	1	3	FALSE	FALSE	FALSE	CALD	247	Campbelltown		Low Average	2	3	0	2021	2
Male	2557	1	2	FALSE	FALSE	FALSE	CALD	106	Liverpool	GDD	Mild	2	2	0	2021	10
Male	2168	1	2	FALSE	FALSE	FALSE	CALD	117	Liverpool	ASD	Mild	2	2	0	2021	2
Male	2560	1	3	FALSE	FALSE	FALSE	CALD	575	Campbelltown	Average	Average	2	4	0	2021	2
Male	2560	3	3	FALSE	TRUE	TRUE	CALD	246	Campbelltown	GDD	Severe	2	3	0	2021	2
Male	2179	3	2	TRUE	FALSE	TRUE		160	Campbelltown	ASD/GDD	Mild	2	2	0	2021	7
Male	2566	2	3	FALSE	FALSE	FALSE	CALD	190	Campbelltown	GDD	Mild	2	3	0	2021	4
Male	2200	2	3	FALSE	FALSE	FALSE	CALD	393	Bankstown	Average	Average	2	4	0	2021	1
Female	2567		3	FALSE	FALSE	FALSE	NOT CALD	366	Campbelltown	ASD		2	4	0	2021	3
Female	2166	2	3	FALSE	FALSE	FALSE		243	Fairfield			2	3	0	2022	1
Male	2170	3	3	FALSE	TRUE	TRUE	CALD	362	Liverpool	ASD/GDD	Severe	2	3	0	2022	1
Male	2560	3	3	FALSE	TRUE	TRUE	CALD	397	Campbelltown			2	4	0	2022	2
Female	2164		3	FALSE	FALSE	FALSE	CALD	325	Fairfield	ASD	Moderate	2	3	0	2022	1
Male	2197	2	3	FALSE	FALSE	FALSE	CALD	377	Bankstown	GDD	Significant	2	4	0	2022	1
Male	2560	1	2	FALSE	FALSE	FALSE	NOT CALD	176	Campbelltown	ASD/GDD	Significant	2	2	0	2022	1
Male	2166	1	1	FALSE	TRUE	TRUE	CALD	42	Fairfield			2	1	0	2022	1
Male	2170	2	3	FALSE	FALSE	FALSE	CALD	323	Liverpool	GDD	Moderate	2	3	0	2022	1
Female	2171	1	2	FALSE	FALSE	FALSE	CALD	124	Liverpool	GDD	Significant	2	2	0	2022	6
Male	2566	3	3	FALSE	TRUE	TRUE	CALD	373	Campbelltown	GDD	Mild	2	4	0	2022	2
Male	2570	3	3	FALSE	TRUE	TRUE	CALD	351	Campbelltown	GDD	Mild	2	3	0	2022	7
Male	2558	2	3	FALSE	FALSE	FALSE		369	Campbelltown	GDD	Severe	2	4	0	2022	2
Male	2559	1	3	FALSE	FALSE	FALSE	Not CALD	386	Campbelltown	ASD/GDD	Mild	2	4	0	2018	1
Male	2560	1	3	FALSE	FALSE	FALSE	NOT CALD	301	Campbelltown	ASD	Average	2	3	1	2018	3
Male	2166	1	3	FALSE	FALSE	FALSE	NOT CALD	430	Campbelltown	ASD/GDD	Moderate	2	4	0	2018	1
Male	2170	2	3	FALSE	FALSE	FALSE	NOT CALD	195	Liverpool	GDD	Moderate	2	3	0	2018	2
Male	2167	1	3	FALSE	FALSE	FALSE	NOT CALD	375	Campbelltown	ASD/GDD	Severe	2	4	0	2018	5
Male	2170	1	3	FALSE	FALSE	FALSE	CALD	206	Liverpool	GDD	Moderate	2	3	1	2019	1
Female	2170	2	3	FALSE	FALSE	FALSE	CALD	285	Liverpool	GDD	Severe	2	3	0	2019	1
Male	2570	1	3	FALSE	FALSE	FALSE	CALD	315	Campbelltown	ASD	Average	2	3	0	2019	7
Male	2566	1	1	FALSE	TRUE	TRUE	CALD	21	Liverpool	ASD	Above Average	2	1	0	2019	2
Female	2170	1	1	FALSE	TRUE	TRUE	CALD	49	Liverpool	GDD	Above Average	2	1	0	2019	1
Male	2199	1	1	FALSE	TRUE	TRUE	NOT CALD	58	Bankstown	GDD	Severe	2	1	0	2019	1
Male	2170	2	3	FALSE	FALSE	FALSE	NOT CALD	278	Liverpool	ASD	Severe	2	3	0	2019	6
Male	2164	3	3	FALSE	TRUE	TRUE	CALD	276	Fairfield	ASD/GDD	Severe	2	3	0	2019	1
Male	2176	1	3	FALSE	FALSE	FALSE	CALD	399	Liverpool	ASD	Mild	2	4	0	2019	1
Male	2171	1	1	FALSE	TRUE	TRUE	CALD	70	Liverpool	ASD/GDD	Mild	2	1	0	2019	5
Male	2163	3	3	FALSE	TRUE	TRUE	CALD	413	Liverpool	Not Applicable	Moderate	2	4	0	2019	1
Male	2564	2	3	FALSE	FALSE	FALSE	CALD	293	Campbelltown	Average	Average	2	3	0	2019	1
Female	2145	1	1	FALSE	TRUE	TRUE	CALD	59	Liverpool	GDD	Mild	2	1	0	2019	10
Female	2565	1	3	FALSE	FALSE	FALSE	CALD	346	Campbelltown	ASD/GDD	Moderate	2	3	0	2019	2
Female	2179	1	3	FALSE	FALSE	FALSE	CALD	397	Liverpool	ASD	Above Average	2	4	0	2019	5
Male	2572	2	1	TRUE	FALSE	TRUE	NOT CALD	79	Bowral	Average	Low Average	2	1	0	2019	5
Male	2171	2	3	FALSE	FALSE	FALSE	CALD	241	Fairfield	ASD/GDD	Moderate	2	3	1	2020	5
Male	2176	3	2	TRUE	FALSE	TRUE	CALD	116	Fairfield	ASD/GDD	Moderate	2	2	0	2020	1
Male	2176		3	FALSE	FALSE	FALSE	CALD	297	Fairfield	GDD	Significant	2	3	1	2020	1
Male	2170	1	2	FALSE	FALSE	FALSE	CALD	102	Liverpool	GDD	Moderate	2	2	0	2020	1
Female	2043	1	2	FALSE	FALSE	FALSE	CALD	131	Bankstown	ASD	Above Average	2	2	1	2020	10
Male	2170	1	1	FALSE	TRUE	TRUE	CALD	56	Liverpool	GDD	Mild	2	1	0	2020	1
Female	2170	2	2	FALSE	TRUE	TRUE	CALD	105	Fairfield	SLI	Moderate	2	2	0	2020	1
Male	2171	1	2	FALSE	FALSE	FALSE	NOT CALD	141	Liverpool	GDD	Mild	2	2	0	2020	5
Male	2173	1	2	FALSE	FALSE	FALSE	NOT CALD	164	Liverpool	ASD/GDD	Moderate	2	2	0	2020	9
Male	2579	2	1	TRUE	FALSE	TRUE	NOT CALD	82	Bowral	Not Applicable	Low Average	2	1	1	2020	10
Male	2165	2	3	FALSE	FALSE	FALSE	CALD	279	Fairfield	GDD	Mild	2	3	0	2020	1
Female	2566	3	3	FALSE	TRUE	TRUE	CALD	456	Campbelltown	GDD	Moderate	2	4	0	2020	2
Female	2567	3	3	FALSE	TRUE	TRUE	NOT CALD	314	Campbelltown			2	3	0	2020	6
Male	2165	1	1	FALSE	TRUE	TRUE	CALD	68	Fairfield	GDD	Moderate	2	1	0	2020	1
Female	2560	2	2	FALSE	TRUE	TRUE		149	Campbelltown	GDD	Moderate	2	2	0	2020	2
Female	2174	2	3	FALSE	FALSE	FALSE	CALD	308	Liverpool	GDD	Moderate	2	3	0	2020	8
Male	2162	1	2	FALSE	FALSE	FALSE	CALD	147	Bankstown	GDD	Significant	2	2	0	2021	1
Female	2570	3	3	FALSE	TRUE	TRUE	NOT CALD	453	Campbelltown	GDD	Moderate	2	4	0	2021	9
Male	2558	2	3	FALSE	FALSE	FALSE	CALD	322	Campbelltown	ASD/GDD	Moderate	2	3	0	2021	2
Male	2565	2	3	FALSE	FALSE	FALSE	CALD	197	Campbelltown	GDD	Mild	2	3	0	2021	7
Male	2560	1	3	FALSE	FALSE	FALSE	CALD	248	Campbelltown		Low Average	2	3	0	2021	4
Male	2565	1	2	FALSE	FALSE	FALSE	CALD	167	Campbelltown	ASD/GDD	Moderate	2	2	0	2021	2
Male	2170	1	2	FALSE	FALSE	FALSE		106	Liverpool	GDD		2	2	0	2021	1
Male	2560	2	2	FALSE	TRUE	TRUE		153	Campbelltown	GDD	Mild	2	2	1	2021	2
Female	2567	3	2	TRUE	FALSE	TRUE	NOT CALD	149	Campbelltown	GDD	Average	2	2	0	2021	7
Male	2560	1	2	FALSE	FALSE	FALSE	NOT CALD	129	Campbelltown	GDD	Mild	2	2	0	2021	2
Male	2564	1	3	FALSE	FALSE	FALSE	CALD	182	Campbelltown	GDD	Moderate	2	3	0	2021	1
Male	2570	3	3	FALSE	TRUE	TRUE	NOT CALD	636	Campbelltown	ASD/GDD	Severe	2	4	0	2021	7
Female	2570		3	FALSE	FALSE	FALSE	CALD	501	Campbelltown			2	4	0	2022	9
Female	2560	3	3	FALSE	TRUE	TRUE	NOT CALD	380	Campbelltown	Average	Low Average	2	4	0	2022	2
Female	2567	3	3	FALSE	TRUE	TRUE	NOT CALD	539	Campbelltown	Average	Average	2	4	0	2022	8
Male	2565	3	3	FALSE	TRUE	TRUE	CALD	272	Campbelltown	ASD/GDD	Severe	2	3	0	2022	2
Male	2566	2	3	FALSE	FALSE	FALSE		338	Campbelltown	ASD/GDD	Significant	2	3	0	2022	4
Male	2171	2	3	FALSE	FALSE	FALSE	CALD	359	Liverpool	GDD	Moderate	2	3	1	2022	2
Male	2168	1	1	FALSE	TRUE	TRUE	NOT CALD	75	Liverpool	GDD	Moderate	2	1	0	2022	1
Male	2200	2	3	FALSE	FALSE	FALSE	CALD	428	Bankstown	Average	Low Average	2	4	0	2022	1
Female	2165	1	1	FALSE	TRUE	TRUE	CALD	53	Fairfield			2	1	0	2022	1
Male	2200	1	3	FALSE	FALSE	FALSE	CALD	561	Bankstown	GDD	Significant	2	4	0	2022	1
Female	2567	3	1	TRUE	FALSE	TRUE	NOT CALD	33	Campbelltown	GDD	Moderate	2	1	0	2022	10
Female	2166	1	1	FALSE	TRUE	TRUE	CALD	57	Fairfield			2	1	0	2022	1
Female	2178	1	1	FALSE	TRUE	TRUE	CALD	55	Liverpool	GDD	Severe	2	1	0	2018	3
Female	2171	1	2	FALSE	FALSE	FALSE	NOT CALD	141	Liverpool	GDD	Mild	2	2	0	2019	4
Male	2170	2	1	TRUE	FALSE	TRUE	CALD	63	Liverpool	GDD	Moderate	2	1	0	2019	2
Male	2165	1	2	FALSE	FALSE	FALSE	CALD	106	Liverpool	ASD/GDD	Profound	2	2	1	2019	1
Male	2171	1	2	FALSE	FALSE	FALSE	CALD	132	Liverpool	ASD/GDD	Severe	2	2	0	2019	6
Male	2177	1	3	FALSE	FALSE	FALSE	CALD	439	Fairfield	ASD/GDD	Moderate	2	4	0	2019	1
Male	2212	1	3	FALSE	FALSE	FALSE	CALD	194	Bankstown	ASD/GDD	Moderate	2	3	0	2019	3
Male	2166	2	3	FALSE	FALSE	FALSE	CALD	338	Fairfield	ASD/GDD	Mild	2	3	0	2019	1
Male	2168	1	3	FALSE	FALSE	FALSE	CALD	295	Liverpool	Not Applicable	Not Applicable	2	3	0	2019	1
Female	2570	1	3	FALSE	FALSE	FALSE	NOT CALD	322	Campbelltown	ASD	Average	2	3	0	2019	9
Male	2170	1	2	FALSE	FALSE	FALSE	CALD	106	Liverpool	Average	Low Average	2	2	0	2019	2
Male	2566	1	3	FALSE	FALSE	FALSE	CALD	673	Campbelltown	ASD	Severe	2	4	0	2019	3
Male	2164	2	2	FALSE	TRUE	TRUE	NOT CALD	108	Liverpool	GDD	Moderate	2	2	0	2019	1
Male	2190	2	3	FALSE	FALSE	FALSE	CALD	635	Bankstown	GDD	Low Average	2	4	0	2019	1
Female	2176	2	3	FALSE	FALSE	FALSE	CALD	360	Fairfield	ASD/GDD	Moderate	2	3	0	2019	1
Male	2162	1	3	FALSE	FALSE	FALSE	CALD	226	Bankstown		Not Applicable	2	3	0	2019	1
Female	2165	1	3	FALSE	FALSE	FALSE	CALD	470	Fairfield	ASD	Above Average	2	4	0	2019	1
Female	2179	2	2	FALSE	TRUE	TRUE	CALD	105	Campbelltown	ASD/GDD	Moderate	2	2	0	2019	7
Male	2560	2	3	FALSE	FALSE	FALSE	NOT CALD	337	Campbelltown	ASD/GDD	Mild	2	3	1	2020	2
Male	2168	2	2	FALSE	TRUE	TRUE	CALD	171	Liverpool	GDD	Low Average	2	2	0	2020	1
Male	2193	2	3	FALSE	FALSE	FALSE	CALD	183	Liverpool	ASD/GDD	Above Average	2	3	1	2020	4
Male	2170	2	3	FALSE	FALSE	FALSE	CALD	237	Liverpool	ASD	Mild	2	3	0	2020	1
Male	2572	3	3	FALSE	TRUE	TRUE	NOT CALD	345	Bowral	ASD	Moderate	2	3	0	2020	5
Female	2170	1	2	FALSE	FALSE	FALSE	CALD	95	Liverpool			2	2	0	2020	2
Male	2567	2	3	FALSE	FALSE	FALSE		241	Campbelltown			2	3	0	2020	6
Male	2566	2	3	FALSE	FALSE	FALSE		220	Campbelltown			2	3	0	2020	2
Male	2170	1	2	FALSE	FALSE	FALSE	CALD	101	Liverpool	GDD	Mild	2	2	0	2020	1
Male	2557	2	2	FALSE	TRUE	TRUE		133	Campbelltown	GDD		2	2	0	2020	7
Female	2575	2	3	FALSE	FALSE	FALSE	NOT CALD	405	Bowral	GDD	Moderate	2	4	0	2020	9
Female	2179	3	3	FALSE	TRUE	TRUE	CALD	331	Liverpool	GDD	Moderate	2	3	0	2020	5
Female	2570	3	3	FALSE	TRUE	TRUE	NOT CALD	413	Campbelltown	ASD	Above Average	2	4	0	2021	4
Male	2558	2	3	FALSE	FALSE	FALSE	NOT CALD	300	Campbelltown	ASD/GDD	Moderate	2	3	0	2021	2
Male	2565	3	3	FALSE	TRUE	TRUE	NOT CALD	400	Campbelltown	ASD/GDD	Moderate	2	4	0	2021	2
Male	2560	2	3	FALSE	FALSE	FALSE	CALD	246	Campbelltown		Mild	2	3	0	2021	1
Male	2170	2	3	FALSE	FALSE	FALSE	CALD	303	Liverpool	GDD	Mild	2	3	0	2021	1
Female	2570	2	3	FALSE	FALSE	FALSE	NOT CALD	205	Campbelltown			2	3	0	2021	7
Male	2176	1	2	FALSE	FALSE	FALSE	CALD	92	Fairfield	GDD	Significant	2	2	0	2021	1
Male	2166		1	FALSE	FALSE	FALSE	CALD	78	Fairfield	GDD	Low Average	2	1	0	2021	1
Male	2170	2	3	FALSE	FALSE	FALSE	CALD	211	Liverpool	GDD		2	3	0	2021	1
Male	2571		3	FALSE	FALSE	FALSE	NOT CALD	324	Campbelltown	GDD	Significant	2	3	0	2021	7
Female	2170	1	2	FALSE	FALSE	FALSE	CALD	168	Campbelltown	GDD	Moderate	2	2	0	2021	1
Male	2176	2	1	TRUE	FALSE	TRUE	CALD	7	Fairfield	ASD/GDD	Moderate	2	1	0	2021	1
Male	2571	2	2	FALSE	TRUE	TRUE	NOT CALD	106	Campbelltown		Borderline	2	2	0	2021	8
Female	2166	2	3	FALSE	FALSE	FALSE	CALD	275	Fairfield	SLI	Significant	2	3	0	2021	1
Male	2211	2	3	FALSE	FALSE	FALSE	CALD	477	Bankstown	ASD/GDD		2	4	0	2021	8
Male	2170	1	1	FALSE	TRUE	TRUE	CALD	57	Liverpool			2	1	0	2021	1
Male	2557	2	3	FALSE	FALSE	FALSE	CALD	479	Campbelltown	GDD	Mild	2	4	0	2022	10
Male	2166	1	1	FALSE	TRUE	TRUE	CALD	21	Fairfield	ASD/GDD	Moderate	2	1	0	2022	1
Male	2557	1	3	FALSE	FALSE	FALSE	CALD	398	Campbelltown	GDD	Low Average	2	4	0	2022	10
Male	2165	1	2	FALSE	FALSE	FALSE	CALD	102	Fairfield	ASD	Moderate	2	2	0	2022	1
Male	2168	2	1	TRUE	FALSE	TRUE	NOT CALD	75	Liverpool	GDD	Mild	2	1	0	2022	1
Male	2166	1	1	FALSE	TRUE	TRUE	CALD	41	Fairfield		Moderate	2	1	0	2022	1
Male	2176	2	3	FALSE	FALSE	FALSE		356	Fairfield	ASD	Moderate	2	3	0	2022	1
Male	2198	1	2	FALSE	FALSE	FALSE	CALD	91	Bankstown	ASD/GDD	Significant	2	2	0	2022	4
Male	2170	1	2	FALSE	FALSE	FALSE	NOT CALD	103	Liverpool	GDD		2	2	0	2022	1
Male	2558	1	3	FALSE	FALSE	FALSE	NOT CALD	404	Campbelltown	Average	Average	2	4	0	2018	2
Male	2575	1	3	FALSE	FALSE	FALSE	NOT CALD	358	Campbelltown	Average	Average	2	3	1	2018	6
Male	2565	1	3	FALSE	FALSE	FALSE	CALD	372	Campbelltown	GDD	Moderate	2	4	0	2018	7
Male	2170	1	2	FALSE	FALSE	FALSE	NOT CALD	174	Liverpool	GDD	Significant	2	2	0	2018	4
Male	2168	2	3	FALSE	FALSE	FALSE	CALD	225	Liverpool	GDD	Moderate	2	3	0	2018	1
Male	2170	1	3	FALSE	FALSE	FALSE	CALD	237	Liverpool		Significant	2	3	0	2018	1
Male	2168	2	2	FALSE	TRUE	TRUE	NOT CALD	139	Liverpool	ASD	Moderate	2	2	0	2018	1
Male	2197	2	3	FALSE	FALSE	FALSE	CALD	361	Bankstown	GDD	Significant	2	3	0	2018	1
Male	2565	1	3	FALSE	FALSE	FALSE	CALD	375	Campbelltown	ASD/GDD	Severe	2	4	0	2018	2
Female	2168	1	3	FALSE	FALSE	FALSE	CALD	436	Campbelltown	ASD	Above Average	2	4	0	2018	1
Male	2559	1	3	FALSE	FALSE	FALSE	CALD	374	Campbelltown	ASD/GDD	Severe	2	4	0	2018	1
Male	2170	2	3	FALSE	FALSE	FALSE	CALD	187	Liverpool	GDD	Mild	2	3	0	2019	1
Male	2570	1	3	FALSE	FALSE	FALSE	NOT CALD	383	Campbelltown	ASD/GDD	Mild	2	4	0	2019	4
Female	2200	2	3	FALSE	FALSE	FALSE	NOT CALD	296	Bankstown	Not Applicable	Average	2	3	0	2019	1
Male	2570	1	3	FALSE	FALSE	FALSE	NOT CALD	202	Liverpool	Average	Low Average	2	3	1	2019	9
Female	2165	1	3	FALSE	FALSE	FALSE	CALD	388	Fairfield	ASD/GDD	Mild	2	4	0	2019	1
Male	2560	1	3	FALSE	FALSE	FALSE		383	Campbelltown	ASD/GDD	Mild	2	4	0	2019	2
Male	2567	1	3	FALSE	FALSE	FALSE	CALD	356	Campbelltown	ASD	Mild	2	3	0	2019	8
Female	2200	1	1	FALSE	TRUE	TRUE	CALD	32	Bankstown	GDD	Moderate	2	1	1	2019	1
Female	2170	1	2	FALSE	FALSE	FALSE	CALD	139	Liverpool	GDD	Significant	2	2	0	2019	4
Male	2570	1	3	FALSE	FALSE	FALSE	NOT CALD	319	Campbelltown	ASD	Low Average	2	3	0	2019	8
Male	2168	1	2	FALSE	FALSE	FALSE	CALD	120	Liverpool		Above Average	2	2	0	2019	1
Male	2560	1	3	FALSE	FALSE	FALSE	CALD	373	Campbelltown	ASD/GDD	Severe	2	4	0	2019	4
Male	2565	2	3	FALSE	FALSE	FALSE	CALD	290	Campbelltown	Average	Mild	2	3	0	2019	2
Male	2176	2	3	FALSE	FALSE	FALSE	CALD	376	Fairfield	GDD	Significant	2	4	0	2019	1
Male	2190	2	3	FALSE	FALSE	FALSE	CALD	197	Bankstown	Average	Average	2	3	0	2019	1
Male	2170	2	2	FALSE	TRUE	TRUE	CALD	145	Liverpool	GDD	Mild	2	2	0	2019	1
Male	2190	2	3	FALSE	FALSE	FALSE	CALD	293	Bankstown	GDD	Mild	2	3	0	2019	1
Male	2191	2	3	FALSE	FALSE	FALSE	NOT CALD	209	Bankstown	Not Applicable	Mild	2	3	0	2020	3
Male	2558	3	3	FALSE	TRUE	TRUE	NOT CALD	368	Campbelltown	ASD	Average	2	4	0	2020	6
Male	2560	1	3	FALSE	FALSE	FALSE	CALD	379	Campbelltown	GDD	Above Average	2	4	0	2020	3
Male	2168	2	3	FALSE	FALSE	FALSE	CALD	226	Liverpool	GDD	Moderate	2	3	0	2020	1
Female	2173	2	2	FALSE	TRUE	TRUE	CALD	167	Liverpool	GDD	Mild	2	2	0	2020	9
Male	2168	1	2	FALSE	FALSE	FALSE	CALD	127	Liverpool	GDD		2	2	0	2020	1
Female	2176	2	3	FALSE	FALSE	FALSE	NOT CALD	378	Fairfield	GDD		2	4	0	2020	1
Female	2162	2	3	FALSE	FALSE	FALSE	CALD	223	Bankstown	GDD	Mild	2	3	0	2020	1
Male	2165	1	1	FALSE	TRUE	TRUE	CALD	77	Fairfield	Average	Average	2	1	0	2020	1
Male	2168	1	1	FALSE	TRUE	TRUE	NOT CALD	84	Liverpool	GDD	Moderate	2	1	1	2020	1
Male	2557	3	3	FALSE	TRUE	TRUE	CALD	271	Campbelltown			2	3	0	2020	7
Male	2570	2	3	FALSE	FALSE	FALSE	NOT CALD	228	Campbelltown	SLI	Low Average	2	3	0	2020	7
Male	2560	1	2	FALSE	FALSE	FALSE	NOT CALD	103	Fairfield	GDD	Mild	2	2	0	2020	1
Male	2560	3	3	FALSE	TRUE	TRUE		360	Campbelltown		Moderate	2	3	0	2020	3
Male	2565	1	1	FALSE	TRUE	TRUE	CALD	64	Fairfield	GDD	Significant	2	1	0	2020	9
Female	2211	3	3	FALSE	TRUE	TRUE	NOT CALD	315	Liverpool	GDD	Mild	2	3	1	2020	4
Male	2571	2	3	FALSE	FALSE	FALSE		303	Liverpool	GDD	Borderline	2	3	0	2020	10
Male	2559	3	3	FALSE	TRUE	TRUE	NOT CALD	495	Campbelltown			2	4	0	2020	1
Female	2170	1	1	FALSE	TRUE	TRUE	CALD	38	Liverpool	GDD	Moderate	2	1	0	2020	1
Male	2166	2	3	FALSE	FALSE	FALSE	CALD	357	Fairfield			2	3	0	2021	1
Male	2557	2	3	FALSE	FALSE	FALSE	CALD	392	Bankstown	SLI	Severe	2	4	0	2021	6
Male	2170	2	3	FALSE	FALSE	FALSE	CALD	273	Liverpool	GDD	Mild	2	3	0	2021	1
Male	2575		3	FALSE	FALSE	FALSE	NOT CALD	181	Bowral	ASD/GDD	Moderate	2	3	1	2021	2
Male	2560	3	3	FALSE	TRUE	TRUE	CALD	636	Campbelltown		Significant	2	4	0	2021	4
Male	2570	3	3	FALSE	TRUE	TRUE	NOT CALD	416	Campbelltown			2	4	0	2021	8
Male	2161	2	3	FALSE	FALSE	FALSE	CALD	286	Fairfield	ASD/GDD	Moderate	2	3	0	2021	1
Male	2167	3	3	FALSE	TRUE	TRUE	CALD	321	Campbelltown	ASD/GDD	Severe	2	3	0	2021	5
Male	2566	2	3	FALSE	FALSE	FALSE	CALD	252	Campbelltown	GDD	Mild	2	3	0	2021	4
Male	2176	2	3	FALSE	FALSE	FALSE	CALD	343	Fairfield		Borderline	2	3	1	2021	1
Male	2176	2	3	FALSE	FALSE	FALSE	NOT CALD	196	Fairfield	GDD	Moderate	2	3	0	2021	1
Female	2167	2	3	FALSE	FALSE	FALSE	CALD	264	Campbelltown	ASD/GDD	Mild	2	3	0	2021	5
Male	2171	2	3	FALSE	FALSE	FALSE	CALD	294	Liverpool	ASD	Mild	2	3	0	2021	4
Male	2190	1	3	FALSE	FALSE	FALSE	NOT CALD	391	Bankstown	GDD	Mild	2	4	0	2021	1
Female	2565	3	3	FALSE	TRUE	TRUE	CALD	309	Campbelltown	ASD/GDD	Moderate	2	3	0	2021	9
Male	2168	2	3	FALSE	FALSE	FALSE	NOT CALD	240	Liverpool		Low Average	2	3	0	2021	1
Male	2170	1	2	FALSE	FALSE	FALSE	CALD	120	Liverpool	GDD	Mild	2	2	0	2021	2
Male	2190	1	2	FALSE	FALSE	FALSE	NOT CALD	98	Bankstown	Average		2	2	0	2021	1
Female	2557	1	3	FALSE	FALSE	FALSE	NOT CALD	197	Campbelltown		Average	2	3	0	2021	10
Male	2566	2	3	FALSE	FALSE	FALSE	CALD	233	Campbelltown	SLI		2	3	0	2021	2
Female	2170		1	FALSE	FALSE	FALSE	NOT CALD	37	Liverpool			2	1	0	2021	1
Male	2213	3	3	FALSE	TRUE	TRUE	CALD	414	Bankstown	ASD/GDD	Mild	2	4	0	2021	5
Male	2213	1	1	FALSE	TRUE	TRUE	CALD	15	Bankstown	SLI	Average	2	1	0	2021	4
Female	2168	1	1	FALSE	TRUE	TRUE	CALD	30	Liverpool	ASD/GDD	Moderate	2	1	0	2021	1
Male	2170	1	1	FALSE	TRUE	TRUE	CALD	62	Liverpool	GDD	Mild	2	1	0	2021	6
Male	2560	3	3	FALSE	TRUE	TRUE	NOT CALD	572	Campbelltown		Average	2	4	1	2021	3
Male	2560	3	3	FALSE	TRUE	TRUE	CALD	315	Campbelltown	ASD/GDD	Mild	2	3	0	2021	2
Male	2168	1	2	FALSE	FALSE	FALSE	CALD	127	Liverpool	ASD/GDD	Mild	2	2	0	2021	1
Male	2515	1	2	FALSE	FALSE	FALSE	NOT CALD	103	Liverpool	GDD	Mild	2	2	0	2021	10
Male	2163	1	1	FALSE	TRUE	TRUE	CALD	40	Fairfield	ASD	Moderate	2	1	0	2022	1
Male	2170	2	3	FALSE	FALSE	FALSE	CALD	219	Liverpool	ASD/GDD	Severe	2	3	0	2022	1
Female	2168	1	1	FALSE	TRUE	TRUE	NOT CALD	60	Liverpool	GDD	Moderate	2	1	0	2022	1
Male	2564	3	3	FALSE	TRUE	TRUE	NOT CALD	342	Liverpool	GDD	Mild	2	3	0	2022	1
Male	2168	1	1	FALSE	TRUE	TRUE	CALD	71	Liverpool	GDD	Mild	2	1	0	2022	1
Male	2168	2	3	FALSE	FALSE	FALSE	CALD	441	Liverpool	ASD/GDD	Moderate	2	4	0	2022	1
Female	2170	1	1	FALSE	TRUE	TRUE	CALD	64	Fairfield	ASD/GDD	Moderate	2	1	0	2022	1
Female	2170	1	1	FALSE	TRUE	TRUE	CALD	64	Fairfield	ASD/GDD	Moderate	2	1	0	2022	1
Male	2197	1	1	FALSE	TRUE	TRUE	CALD	83	Bankstown	Average	Average	2	1	0	2022	1
Male	2576	2	3	FALSE	FALSE	FALSE		282	Bowral	Average	Average	2	3	0	2022	8
Male	2177	1	1	FALSE	TRUE	TRUE	CALD	60	Fairfield	ASD/GDD	Severe	2	1	0	2022	1
Male	2559	3	3	FALSE	TRUE	TRUE	NOT CALD	392	Campbelltown	ASD/GDD		2	4	1	2022	1
Female	2560	3	3	FALSE	TRUE	TRUE	NOT CALD	386	Campbelltown	ASD	Mild	2	4	0	2018	4
Male	2200	1	1	FALSE	TRUE	TRUE	CALD	50	Bankstown	GDD	Mild	2	1	0	2018	1
Male	2560	3	3	FALSE	TRUE	TRUE	CALD	345	Campbelltown	ASD	Mild	2	3	0	2018	7
Male	2565	1	3	FALSE	FALSE	FALSE	NOT CALD	491	Campbelltown	ASD/GDD	Mild	2	4	0	2018	7
Male	2560	1	3	FALSE	FALSE	FALSE	NOT CALD	363	Campbelltown	Average	Above Average	2	3	0	2018	2
Male	2564	1	3	FALSE	FALSE	FALSE	CALD	275	Campbelltown	ASD/GDD	Severe	2	3	0	2019	1
Male	2170	1	1	FALSE	TRUE	TRUE	CALD	10	Liverpool	ASD	Mild	2	1	0	2019	4
Male	2135	2	3	FALSE	FALSE	FALSE	CALD	222	Bankstown	ASD	Moderate	2	3	0	2019	5
Female	2568	3	3	FALSE	TRUE	TRUE	NOT CALD	367	Campbelltown	ASD	Average	2	4	0	2019	10
Male	2560	2	3	FALSE	FALSE	FALSE	NOT CALD	371	Fairfield	GDD	Significant	2	4	0	2019	4
Male	2148	1	3	FALSE	FALSE	FALSE	CALD	399	Campbelltown	ASD	Above Average	2	4	0	2019	2
Female	2162	2	3	FALSE	FALSE	FALSE	CALD	318	Bankstown	ASD	Severe	2	3	0	2019	1
Female	2560	1	3	FALSE	FALSE	FALSE	NOT CALD	356	Campbelltown	ASD	Mild	2	3	0	2019	2
Female	2153	1	3	FALSE	FALSE	FALSE	NOT CALD	379	Campbelltown	ASD	Moderate	2	4	0	2019	10
Male	2559	2	3	FALSE	FALSE	FALSE	CALD	352	Campbelltown	ASD/GDD	Severe	2	3	0	2019	1
Male	2168	1	2	FALSE	FALSE	FALSE	NOT CALD	99	Liverpool	ASD	Above Average	2	2	0	2019	1
Male	2566	1	3	FALSE	FALSE	FALSE	CALD	323	Bankstown	ASD	Mild	2	3	0	2019	3
Female	2170	2	3	FALSE	FALSE	FALSE	CALD	574	Liverpool	ASD	Moderate	2	4	0	2019	1
Male	2560	1	3	FALSE	FALSE	FALSE	CALD	354	Campbelltown	GDD	Moderate	2	3	0	2020	1
Female	2570	1	3	FALSE	FALSE	FALSE	NOT CALD	427	Campbelltown	ASD/GDD	Moderate	2	4	0	2020	7
Male	2162	1	3	FALSE	FALSE	FALSE	CALD	336	Bankstown	ASD	Above Average	2	3	0	2020	1
Male	2170	2	3	FALSE	FALSE	FALSE	NOT CALD	211	Liverpool	GDD	Mild	2	3	0	2020	1
Male	2560	3	3	FALSE	TRUE	TRUE	CALD	371	Bankstown			2	4	0	2020	2
Male	2161	1	2	FALSE	FALSE	FALSE	CALD	126	Fairfield	GDD	Moderate	2	2	0	2020	1
Male	2166	2	2	FALSE	TRUE	TRUE	CALD	100	Fairfield	GDD	Moderate	2	2	0	2020	1
Male	2165	1	1	FALSE	TRUE	TRUE		66	Fairfield	Not Applicable		2	1	0	2020	1
Male	2565		3	FALSE	FALSE	FALSE	CALD	343	Campbelltown	Not Applicable		2	3	0	2020	9
Female	2166	2	3	FALSE	FALSE	FALSE	CALD	430	Fairfield	GDD		2	4	0	2020	1
Male	2176	1	2	FALSE	FALSE	FALSE	NOT CALD	114	Fairfield	GDD	Severe	2	2	2	2020	1
Male	2173	1	1	FALSE	TRUE	TRUE		21	Liverpool		Significant	2	1	0	2020	9
Male	2566	2	3	FALSE	FALSE	FALSE		294	Campbelltown	ASD/GDD	Severe	2	3	0	2020	2
Female	2560	3	3	FALSE	TRUE	TRUE	NOT CALD	423	Campbelltown			2	4	0	2020	2
Male	2171	2	3	FALSE	FALSE	FALSE	NOT CALD	253	Liverpool		Borderline	2	3	0	2020	4
Male	2166	1	3	FALSE	FALSE	FALSE	CALD	418	Fairfield	GDD	Moderate	2	4	0	2021	1
Male	2196	1	2	FALSE	FALSE	FALSE	CALD	109	Bankstown	GDD	Mild	2	2	0	2021	1
Male	2166	2	3	FALSE	FALSE	FALSE	CALD	345	Fairfield	ASD/GDD	Moderate	2	3	0	2021	1
Male	2558	3	3	FALSE	TRUE	TRUE	CALD	419	Campbelltown	ASD/GDD	Moderate	2	4	0	2021	2
Male	2570	3	3	FALSE	TRUE	TRUE	CALD	289	Campbelltown		Mild	2	3	0	2021	7
Male	2566	3	3	FALSE	TRUE	TRUE	NOT CALD	470	Campbelltown	GDD	Mild	2	4	1	2021	2
Male	2174	1	1	FALSE	TRUE	TRUE	NOT CALD	81	Liverpool	GDD	Mild	2	1	2	2021	8
Male	2577	1	2	FALSE	FALSE	FALSE	CALD	132	Bowral	ASD	Above Average	2	2	0	2021	4
Male	2170	1	1	FALSE	TRUE	TRUE	NOT CALD	56	Fairfield	GDD	Mild	2	1	0	2021	1
Male	2170	2	2	FALSE	TRUE	TRUE	CALD	146	Liverpool	GDD	Borderline	2	2	0	2021	2
Male	2170	1	1	FALSE	TRUE	TRUE		34	Liverpool		Average	2	1	0	2021	4
Male	2560	3	3	FALSE	TRUE	TRUE	CALD	308	Campbelltown	GDD	Mild	2	3	0	2021	2
Male	2566	2	3	FALSE	FALSE	FALSE	CALD	413	Campbelltown	ASD/GDD	Moderate	2	4	0	2021	4
Male	2211	2	3	FALSE	FALSE	FALSE		253	Bankstown	ASD	Moderate	2	3	0	2021	4
Male	2566	3	3	FALSE	TRUE	TRUE	NOT CALD	557	Campbelltown	ASD/GDD	Mild	2	4	0	2021	2
Male	2559	1	3	FALSE	FALSE	FALSE	CALD	582	Campbelltown	ASD/GDD	Moderate	2	4	0	2022	1
Male	2170		1	FALSE	FALSE	FALSE		57	Liverpool	ASD/GDD	Mild	2	1	0	2022	1
Male	2173	3	3	FALSE	TRUE	TRUE	NOT CALD	296	Liverpool	GDD	Mild	2	3	0	2022	9
Male	2564	1	3	FALSE	FALSE	FALSE	CALD	334	Campbelltown	ASD/GDD	Severe	2	3	0	2022	1
Male	2565	2	3	FALSE	FALSE	FALSE	CALD	323	Campbelltown	GDD	Mild	2	3	0	2022	2
Female	2570	3	3	FALSE	TRUE	TRUE	NOT CALD	565	Campbelltown	ASD/GDD	Moderate	2	4	0	2022	7
Male	2179	1	1	FALSE	TRUE	TRUE	NOT CALD	73	Liverpool	ASD/GDD	Severe	2	1	0	2022	7
Male	2560	3	3	FALSE	TRUE	TRUE	NOT CALD	335	Campbelltown	GDD	Mild	2	3	0	2022	3
Female	2167	3	3	FALSE	TRUE	TRUE	NOT CALD	726	Campbelltown	ASD/GDD	Moderate	2	4	0	2022	5
Male	2560	3	3	FALSE	TRUE	TRUE	NOT CALD	343	Campbelltown	GDD	Mild	2	3	0	2022	2
Male	2567	1	3	FALSE	FALSE	FALSE	NOT CALD	483	Campbelltown			2	4	0	2022	3
Male	2567	1	3	FALSE	FALSE	FALSE	CALD	386	Campbelltown	GDD	Mild	2	4	0	2018	7
Male	2173	1	2	FALSE	FALSE	FALSE	CALD	114	Bankstown	SLI	Mild	2	2	0	2018	9
Female	2573	2	2	FALSE	TRUE	TRUE	CALD	123	Bowral	ASD	Mild	2	2	0	2018	4
Male	2168	1	3	FALSE	FALSE	FALSE	CALD	281	Liverpool	ASD	Above Average	2	3	0	2018	1
Male	2560	1	3	FALSE	FALSE	FALSE	NOT CALD	638	Campbelltown	ASD	Moderate	2	4	0	2019	3
Male	2565	1	3	FALSE	FALSE	FALSE	CALD	387	Campbelltown	ASD/GDD	Moderate	2	4	0	2019	9
Male	2165	1	3	FALSE	FALSE	FALSE	CALD	385	Fairfield	GDD	Significant	2	4	0	2019	1
Male	2770	1	3	FALSE	FALSE	FALSE	NOT CALD	218	Liverpool	ASD	Above Average	2	3	0	2019	1
Male	2567	1	3	FALSE	FALSE	FALSE	NOT CALD	380	Campbelltown	ASD/GDD	Moderate	2	4	0	2019	8
Male	2170	3	3	FALSE	TRUE	TRUE	CALD	260	Liverpool	GDD	Mild	2	3	0	2019	6
Male	2170	2	3	FALSE	FALSE	FALSE	CALD	468	Fairfield	ASD/GDD	Severe	2	4	0	2019	1
Female	2211	2	3	FALSE	FALSE	FALSE	CALD	441	Bankstown	GDD	Mild	2	4	0	2019	4
Male	2568	1	3	FALSE	FALSE	FALSE	CALD	426	Campbelltown	ASD/GDD	Low Average	2	4	1	2019	10
Male	2570	1	3	FALSE	FALSE	FALSE	CALD	293	Liverpool	ASD	Mild	2	3	0	2019	7
Male	2560	1	3	FALSE	FALSE	FALSE	NOT CALD	374	Campbelltown	ASD	Borderline	2	4	0	2019	2
Male	2564	1	3	FALSE	FALSE	FALSE	CALD	372	Campbelltown	ASD/GDD	Moderate	2	4	0	2019	1
Female	2165	2	3	FALSE	FALSE	FALSE	CALD	378	Fairfield	ASD/GDD	Significant	2	4	0	2019	1
Male	2171	2	2	FALSE	TRUE	TRUE	CALD	112	Liverpool	GDD	Borderline	2	2	0	2019	4
Female	2567	1	3	FALSE	FALSE	FALSE	NOT CALD	289	Bankstown	GDD	Mild	2	3	1	2019	10
Female	2165	2	3	FALSE	FALSE	FALSE	CALD	393	Fairfield	ASD	Moderate	2	4	0	2020	1
Male	2567	2	3	FALSE	FALSE	FALSE	CALD	378	Campbelltown	ASD/GDD	Mild	2	4	0	2020	10
Male	2168	3	3	FALSE	TRUE	TRUE	CALD	283	Liverpool	ASD/GDD	Moderate	2	3	0	2020	1
Male	2166	1	2	FALSE	FALSE	FALSE	CALD	97	Fairfield		Moderate	2	2	0	2020	1
Male	2565	1	3	FALSE	FALSE	FALSE	NOT CALD	311	Campbelltown			2	3	0	2020	2
Female	2570	3	3	FALSE	TRUE	TRUE	NOT CALD	303	Campbelltown			2	3	0	2020	8
Female	2195		1	FALSE	FALSE	FALSE	CALD	34	Liverpool	GDD	Moderate	2	1	0	2020	1
Female	2166	2	3	FALSE	FALSE	FALSE	CALD	422	Fairfield	ASD/GDD	Not Applicable	2	4	0	2020	1
Male	2170	1	1	FALSE	TRUE	TRUE	CALD	63	Liverpool	ASD/GDD	Severe	2	1	0	2020	2
Male	2760	2	3	FALSE	FALSE	FALSE	NOT CALD	184	Bowral	GDD	Moderate	2	3	0	2020	2
Male	2560	2	1	TRUE	FALSE	TRUE	CALD	87	Campbelltown	ASD/GDD	Moderate	2	1	0	2020	3
Male	2560	3	3	FALSE	TRUE	TRUE	CALD	665	Campbelltown	Average	Low Average	2	4	1	2020	2
Male	2170	2	3	FALSE	FALSE	FALSE	CALD	343	Liverpool	ASD/GDD	Mild	2	3	1	2020	1
Male	2579	2	3	FALSE	FALSE	FALSE	NOT CALD	357	Bowral	ASD/GDD	Moderate	2	3	0	2021	4
Male	2166	2	3	FALSE	FALSE	FALSE	CALD	196	Fairfield	ASD/GDD	Moderate	2	3	0	2021	1
Male	2198	2	3	FALSE	FALSE	FALSE	NOT CALD	344	Bankstown	SLI	Mild	2	3	0	2021	4
Male	2560	2	3	FALSE	FALSE	FALSE	CALD	240	Campbelltown	Average	Low Average	2	3	1	2021	2
Female	2166	1	1	FALSE	TRUE	TRUE	CALD	72	Fairfield	SLI	Borderline	2	1	0	2021	1
Male	2179	3	3	FALSE	TRUE	TRUE	CALD	431	Campbelltown	ASD/GDD	Moderate	2	4	0	2021	7
Male	2567	2	3	FALSE	FALSE	FALSE	CALD	308	Campbelltown	GDD	Low Average	2	3	0	2021	8
Male	2560	3	3	FALSE	TRUE	TRUE	NOT CALD	454	Campbelltown	ASD/GDD	Mild	2	4	0	2021	2
Male	2170	1	1	FALSE	TRUE	TRUE	NOT CALD	78	Liverpool	GDD	Mild	2	1	1	2021	2
Male	2190	2	3	FALSE	FALSE	FALSE	CALD	291	Liverpool	GDD	Mild	2	3	0	2021	1
Female	2190	2	3	FALSE	FALSE	FALSE	CALD	404	Liverpool			2	4	0	2021	1
Female	2200	2	3	FALSE	FALSE	FALSE	CALD	312	Bankstown	SLI	Low Average	2	3	0	2021	1
Male	2566	3	3	FALSE	TRUE	TRUE	CALD	182	Campbelltown	GDD	Moderate	2	3	0	2021	4
Male	2564		3	FALSE	FALSE	FALSE	CALD	354	Campbelltown			2	3	0	2021	1
Female	2173	2	3	FALSE	FALSE	FALSE	CALD	181	Liverpool	ASD/GDD	Mild	2	3	0	2021	9
Male	2170	3	3	FALSE	TRUE	TRUE	CALD	425	Liverpool	GDD	Low Average	2	4	0	2022	1
Female	2560	1	3	FALSE	FALSE	FALSE	CALD	442	Campbelltown	ASD/GDD	Mild	2	4	0	2022	2
Male	2560	3	3	FALSE	TRUE	TRUE	CALD	527	Campbelltown	GDD	Mild	2	4	0	2022	2
Male	2557	2	3	FALSE	FALSE	FALSE	CALD	444	Campbelltown	ASD	Low Average	2	4	1	2022	7
Male	2565	2	3	FALSE	FALSE	FALSE	CALD	419	Campbelltown			2	4	0	2022	2
Male	2170	2	3	FALSE	FALSE	FALSE	CALD	278	Liverpool	ASD/GDD	Mild	2	3	0	2022	1
Male	2190	2	3	FALSE	FALSE	FALSE	CALD	328	Bankstown	GDD	Mild	2	3	0	2022	1
Male	2211	2	3	FALSE	FALSE	FALSE	NOT CALD	314	Bankstown	GDD	Moderate	2	3	0	2022	4
Male	2200	1	1	FALSE	TRUE	TRUE	CALD	68	Bankstown	SLI	Not Applicable	2	1	0	2022	1
Male	2566	3	2	TRUE	FALSE	TRUE	CALD	166	Campbelltown			2	2	0	2022	4
Male	2163	1	1	FALSE	TRUE	TRUE	NOT CALD	32	Fairfield	ASD		2	1	0	2022	1
Male	2200	2	3	FALSE	FALSE	FALSE	CALD	481	Bankstown	GDD	Moderate	2	4	1	2022	1
Female	2560	3	3	FALSE	TRUE	TRUE	CALD	428	Campbelltown	ASD/GDD	Severe	2	4	0	2022	2
Female	2200	2	3	FALSE	FALSE	FALSE	CALD	495	Bankstown	GDD	Moderate	2	4	0	2022	1
Male	2566	3	3	FALSE	TRUE	TRUE	CALD	351	Campbelltown	ASD/GDD		2	3	0	2022	2
Female	2560	1	3	FALSE	FALSE	FALSE	CALD	370	Campbelltown	ASD/GDD	Mild	2	4	0	2018	3
Female	2199	1	2	FALSE	FALSE	FALSE	CALD	155	Bankstown	ASD	Above Average	2	2	1	2018	1
Male	2570	1	3	FALSE	FALSE	FALSE	NOT CALD	370	Campbelltown	ASD	Borderline	2	4	0	2018	7
Male	2560	3	3	FALSE	TRUE	TRUE	CALD	368	Campbelltown	ASD/GDD	Mild	2	4	0	2018	3
Male	2170	1	2	FALSE	FALSE	FALSE	CALD	109	Liverpool	ASD	Severe	2	2	0	2018	4
Male	2200	2	3	FALSE	FALSE	FALSE	CALD	219	Bankstown	GDD	Mild	2	3	0	2018	1
Male	2170	1	2	FALSE	FALSE	FALSE	CALD	136	Liverpool	GDD	Low Average	2	2	0	2018	4
Male	2560	1	3	FALSE	FALSE	FALSE	CALD	405	Campbelltown	ASD	Low Average	2	4	0	2019	2
Male	2566	1	3	FALSE	FALSE	FALSE	CALD	401	Campbelltown	ASD	Severe	2	4	0	2019	2
Male	2573	2	3	FALSE	FALSE	FALSE	CALD	384	Campbelltown	Average	Average	2	4	0	2019	4
Male	2166	2	3	FALSE	FALSE	FALSE	CALD	324	Fairfield	ASD/GDD	Moderate	2	3	0	2019	1
Female	2560	1	2	FALSE	FALSE	FALSE	CALD	175	Campbelltown	GDD	Mild	2	2	0	2019	2
Male	2567	1	3	FALSE	FALSE	FALSE	NOT CALD	391	Campbelltown	ASD/GDD	Mild	2	4	1	2019	10
Male	2200	3	3	FALSE	TRUE	TRUE	CALD	318	Bankstown	ASD	Mild	2	3	0	2019	1
Male	2190	2	3	FALSE	FALSE	FALSE	NOT CALD	264	Bankstown	Average	Low Average	2	3	0	2019	1
Male	2168	2	1	TRUE	FALSE	TRUE	CALD	53	Liverpool	Average	Low Average	2	1	0	2019	1
Male	2557	2	2	FALSE	TRUE	TRUE	CALD	112	Liverpool	GDD	Mild	2	2	0	2019	3
Female	2572	1	3	FALSE	FALSE	FALSE	NOT CALD	337	Campbelltown	ASD	Average	2	3	0	2019	5
Male	2564	1	3	FALSE	FALSE	FALSE	CALD	377	Campbelltown	ASD/GDD	Mild	2	4	0	2019	1
Female	2557	1	3	FALSE	FALSE	FALSE	CALD	384	Campbelltown	ASD	Mild	2	4	0	2019	7
Female	2560	1	2	FALSE	FALSE	FALSE	CALD	161	Campbelltown	ASD	Mild	2	2	0	2019	6
Female	2199	2	3	FALSE	FALSE	FALSE	CALD	243	Bankstown	ASD	Moderate	2	3	0	2019	1
Female	2166	1	3	FALSE	FALSE	FALSE	CALD	282	Fairfield	GDD	Significant	2	3	0	2019	1
Male	2200	1	3	FALSE	FALSE	FALSE	CALD	618	Bankstown	ASD	Above Average	2	4	0	2019	1
Male	2557	3	3	FALSE	TRUE	TRUE	NOT CALD	387	Campbelltown	ASD/GDD	Moderate	2	4	0	2020	10
Male	2560	3	3	FALSE	TRUE	TRUE	CALD	365	Bankstown	ASD	Above Average	2	3	0	2020	2
Male	2571	3	3	FALSE	TRUE	TRUE		721	Bankstown	ASD	Significant	2	4	2	2020	8
Male	2176	2	3	FALSE	FALSE	FALSE	CALD	381	Campbelltown	ASD	Significant	2	4	0	2020	1
Male	2179	2	3	FALSE	FALSE	FALSE	CALD	194	Liverpool	ASD	Above Average	2	3	0	2020	5
Male	2567	3	3	FALSE	TRUE	TRUE	NOT CALD	182	Campbelltown	ASD/GDD	Mild	2	3	0	2020	8
Female	2165	1	2	FALSE	FALSE	FALSE	CALD	120	Liverpool	ASD/GDD	Moderate	2	2	0	2020	1
Male	2174	1	1	FALSE	TRUE	TRUE	CALD	39	Liverpool	GDD	Mild	2	1	0	2020	8
Male	2166	2	3	FALSE	FALSE	FALSE	CALD	260	Fairfield			2	3	0	2020	1
Female	2179	1	3	FALSE	FALSE	FALSE		277	Liverpool	ASD	Mild	2	3	0	2020	5
Male	2570	3	3	FALSE	TRUE	TRUE	NOT CALD	315	Campbelltown			2	3	0	2020	8
Male	2166	2	3	FALSE	FALSE	FALSE	CALD	464	Fairfield	GDD	Mild	2	4	0	2020	1
Male	2170		2	FALSE	FALSE	FALSE	NOT CALD	105	Liverpool	GDD	Borderline	2	2	0	2020	1
Male	2170	1	2	FALSE	FALSE	FALSE	NOT CALD	105	Liverpool	GDD	Borderline	2	2	0	2020	1
Female	2166	1	2	FALSE	FALSE	FALSE	CALD	100	Fairfield	ASD/GDD	Significant	2	2	0	2020	1
Male	2174	2	3	FALSE	FALSE	FALSE	CALD	268	Liverpool	GDD	Mild	2	3	0	2021	8
Male	2212	1	2	FALSE	FALSE	FALSE	NOT CALD	152	Bankstown	ASD/GDD	Significant	2	2	0	2021	9
Male	2575		3	FALSE	FALSE	FALSE	NOT CALD	450	Bowral	ASD/GDD		2	4	0	2021	7
Male	2179	3	3	FALSE	TRUE	TRUE	NOT CALD	441	Campbelltown	ASD/GDD	Significant	2	4	0	2021	7
Female	2162	1	3	FALSE	FALSE	FALSE	CALD	371	Bankstown	GDD	Moderate	2	4	0	2021	1
Male	2170	3	3	FALSE	TRUE	TRUE	NOT CALD	415	Liverpool	GDD	Moderate	2	4	1	2021	4
Male	2213	2	3	FALSE	FALSE	FALSE	NOT CALD	407	Bankstown	GDD	Mild	2	4	2	2021	5
Male	2213	2	3	FALSE	FALSE	FALSE	NOT CALD	407	Bankstown	GDD	Mild	2	4	2	2021	5
Male	2145	2	3	FALSE	FALSE	FALSE	CALD	435	Fairfield	SLI	Mild	2	4	0	2021	5
Male	2170	2	3	FALSE	FALSE	FALSE	CALD	295	Liverpool	ASD/GDD	Mild	2	3	0	2021	1
Female	2166		2	FALSE	FALSE	FALSE	CALD	144	Fairfield	ASD	Moderate	2	2	0	2021	1
Male	2567		3	FALSE	FALSE	FALSE		226	Campbelltown			2	3	0	2021	10
Male	2200	2	3	FALSE	FALSE	FALSE	CALD	201	Bankstown	GDD	Borderline	2	3	0	2021	1
Female	2190	1	3	FALSE	FALSE	FALSE	CALD	286	Liverpool			2	3	0	2021	1
Female	2557	2	3	FALSE	FALSE	FALSE		259	Liverpool	SLI	Average	2	3	0	2021	3
Male	2168	2	3	FALSE	FALSE	FALSE		250	Liverpool	Average	Low Average	2	3	0	2021	1
Male	2170	2	3	FALSE	FALSE	FALSE	CALD	209	Liverpool	ASD/GDD	Mild	2	3	0	2021	4
Male	2166	2	3	FALSE	FALSE	FALSE	CALD	217	Fairfield	ASD/GDD	Severe	2	3	0	2021	1
Male	2176	2	3	FALSE	FALSE	FALSE	CALD	202	Fairfield	ASD/GDD	Moderate	2	3	0	2021	1
Male	2170	2	3	FALSE	FALSE	FALSE		217	Liverpool	ASD/GDD	Mild	2	3	0	2021	6
Female	2168	2	2	FALSE	TRUE	TRUE		144	Liverpool	GDD	Mild	2	2	0	2021	1
Male	2564	2	3	FALSE	FALSE	FALSE	CALD	356	Campbelltown		Severe	2	3	0	2021	1
Male	2200		3	FALSE	FALSE	FALSE	CALD	413	Bankstown	ASD/GDD	Moderate	2	4	0	2022	1
Male	2566	3	3	FALSE	TRUE	TRUE	CALD	407	Campbelltown	ASD/GDD	Significant	2	4	0	2022	2
Male	2565	3	3	FALSE	TRUE	TRUE	NOT CALD	295	Campbelltown	GDD	Mild	2	3	0	2022	2
Male	2560	3	3	FALSE	TRUE	TRUE	NOT CALD	364	Campbelltown	ASD/GDD	Severe	2	3	0	2022	2
Male	2565	1	2	FALSE	FALSE	FALSE	CALD	171	Liverpool	ASD/GDD	Moderate	2	2	0	2022	10
Male	2168	2	3	FALSE	FALSE	FALSE	CALD	420	Liverpool	GDD	Mild	2	4	0	2022	2
Male	2200	2	3	FALSE	FALSE	FALSE	CALD	470	Bankstown	ASD/GDD	Severe	2	4	0	2022	1
Male	2558	3	3	FALSE	TRUE	TRUE	CALD	400	Campbelltown		Severe	2	4	0	2022	2
Female	2560	1	3	FALSE	FALSE	FALSE	CALD	415	Bankstown	GDD	Severe	2	4	0	2018	3
Female	2570	1	3	FALSE	FALSE	FALSE	NOT CALD	373	Campbelltown	Average	Average	2	4	0	2018	7
Male	2167	1	3	FALSE	FALSE	FALSE	NOT CALD	365	Campbelltown	ASD	Low Average	2	3	0	2018	5
Male	2570	1	3	FALSE	FALSE	FALSE	NOT CALD	308	Campbelltown	ASD	Mild	2	3	0	2018	7
Male	2566	1	3	FALSE	FALSE	FALSE	NOT CALD	377	Campbelltown	ASD/GDD	Mild	2	4	2	2018	2
Male	2170	1	3	FALSE	FALSE	FALSE	CALD	283	Liverpool	GDD	Above Average	2	3	0	2018	2
Male	2174	1	2	FALSE	FALSE	FALSE	CALD	132	Liverpool	GDD	Mild	2	2	0	2018	8
Male	2168	3	3	FALSE	TRUE	TRUE	CALD	308	Liverpool	GDD	Moderate	2	3	0	2019	1
Male	2571	1	3	FALSE	FALSE	FALSE	NOT CALD	364	Campbelltown	ASD/GDD	Mild	2	3	0	2019	8
Male	2200	2	3	FALSE	FALSE	FALSE	NOT CALD	358	Bankstown	GDD	Mild	2	3	0	2019	1
Male	2168	1	1	FALSE	TRUE	TRUE	CALD	6	Liverpool	ASD	Severe	2	1	1	2019	1
Male	2190	2	3	FALSE	FALSE	FALSE	NOT CALD	253	Bankstown	GDD	Low Average	2	3	0	2019	1
Male	2195	2	1	TRUE	FALSE	TRUE	CALD	48	Bankstown	GDD	Moderate	2	1	1	2019	1
Female	2170	1	3	FALSE	FALSE	FALSE	CALD	393	Fairfield	Not Applicable	Borderline	2	4	0	2019	1
Male	2170	2	3	FALSE	FALSE	FALSE	NOT CALD	476	Liverpool	Average	Low Average	2	4	0	2019	1
Female	2565	1	2	FALSE	FALSE	FALSE	CALD	105	Liverpool	GDD	Above Average	2	2	0	2019	9
Male	2565	1	3	FALSE	FALSE	FALSE	NOT CALD	403	Campbelltown	Average	Low Average	2	4	0	2019	2
Male	2163	1	3	FALSE	FALSE	FALSE	CALD	406	Fairfield	ASD/GDD	Moderate	2	4	0	2019	1
Male	2571	1	3	FALSE	FALSE	FALSE	NOT CALD	384	Campbelltown	ASD	Low Average	2	4	0	2019	10
Male	2560	1	3	FALSE	FALSE	FALSE	NOT CALD	413	Campbelltown	ASD	Low Average	2	4	0	2019	7
Male	2565	2	3	FALSE	FALSE	FALSE	CALD	328	Campbelltown	ASD/GDD	Moderate	2	3	0	2020	2
Female	2558	3	3	FALSE	TRUE	TRUE	CALD	402	Campbelltown	GDD		2	4	0	2020	2
Male	2567	3	3	FALSE	TRUE	TRUE	NOT CALD	364	Campbelltown	ASD/GDD	Significant	2	3	0	2020	6
Male	2570	1	3	FALSE	FALSE	FALSE	NOT CALD	374	Bankstown	ASD	Above Average	2	4	0	2020	8
Male	2174	2	3	FALSE	FALSE	FALSE	CALD	430	Fairfield	ASD	Average	2	4	0	2020	8
Male	2170	2	3	FALSE	FALSE	FALSE	CALD	206	Liverpool	GDD	Moderate	2	3	0	2020	4
Male	2565	2	3	FALSE	FALSE	FALSE	CALD	331	Campbelltown	ASD/GDD	Moderate	2	3	0	2020	7
Male	2567	3	3	FALSE	TRUE	TRUE		304	Campbelltown			2	3	0	2020	7
Female	2166	2	2	FALSE	TRUE	TRUE	CALD	148	Liverpool	ASD/GDD	Moderate	2	2	0	2020	1
Male	2560	1	3	FALSE	FALSE	FALSE	CALD	360	Campbelltown	GDD	Mild	2	3	1	2020	2
Male	2166	3	3	FALSE	TRUE	TRUE	CALD	700	Fairfield	ASD/GDD	Severe	2	4	0	2020	1
Male	2564	3	3	FALSE	TRUE	TRUE	CALD	328	Campbelltown			2	3	0	2020	1
Male	2164	2	3	FALSE	FALSE	FALSE	CALD	269	Fairfield	ASD/GDD	Severe	2	3	0	2020	1
Male	2166	2	3	FALSE	FALSE	FALSE	CALD	383	Fairfield	ASD/GDD	Moderate	2	4	0	2020	1
Female	2173	2	2	FALSE	TRUE	TRUE	CALD	157	Liverpool	SLI	Borderline	2	2	0	2020	9
Male	2166	2	3	FALSE	FALSE	FALSE	NOT CALD	343	Fairfield	Not Applicable	Borderline	2	3	0	2021	1
Male	2165	2	3	FALSE	FALSE	FALSE	CALD	189	Fairfield	ASD		2	3	0	2021	1
Male	2213	1	1	FALSE	TRUE	TRUE	CALD	61	Bankstown	ASD	Borderline	2	1	0	2021	5
Male	2173	1	1	FALSE	TRUE	TRUE	NOT CALD	32	Liverpool	GDD	Mild	2	1	0	2021	9
Male	2571		3	FALSE	FALSE	FALSE	NOT CALD	408	Campbelltown			2	4	0	2021	8
Female	2560	3	3	FALSE	TRUE	TRUE	NOT CALD	470	Campbelltown	ASD/GDD	Moderate	2	4	0	2021	1
Male	2170	2	3	FALSE	FALSE	FALSE	CALD	222	Liverpool	ASD/GDD	Moderate	2	3	0	2021	4
Male	2567	3	3	FALSE	TRUE	TRUE	NOT CALD	360	Campbelltown	GDD	Mild	2	3	0	2021	8
Female	2168	2	3	FALSE	FALSE	FALSE	CALD	214	Liverpool	ASD/GDD	Moderate	2	3	0	2021	1
Male	2168	2	3	FALSE	FALSE	FALSE	CALD	307	Liverpool	Not Applicable	Borderline	2	3	0	2021	1
Male	2167	1	3	FALSE	FALSE	FALSE	CALD	356	Campbelltown	GDD	Moderate	2	3	0	2021	5
Female	2200	1	2	FALSE	FALSE	FALSE	CALD	106	Bankstown	ASD/GDD	Profound	2	2	0	2022	1
Female	2567	3	3	FALSE	TRUE	TRUE	CALD	285	Campbelltown	ASD/GDD	Moderate	2	3	0	2022	6
Male	2166	2	3	FALSE	FALSE	FALSE		311	Fairfield	ASD		2	3	0	2022	1
Male	2570	3	3	FALSE	TRUE	TRUE	CALD	379	Campbelltown	ASD/GDD	Severe	2	4	0	2022	7
Female	2168	2	3	FALSE	FALSE	FALSE	CALD	288	Liverpool	ASD/GDD	Moderate	2	3	0	2022	1
Female	2170	2	3	FALSE	FALSE	FALSE	CALD	240	Liverpool	GDD	Moderate	2	3	0	2022	1
Male	2170	2	3	FALSE	FALSE	FALSE	CALD	445	Liverpool			2	4	0	2022	1
Female	2559	3	3	FALSE	TRUE	TRUE	NOT CALD	314	Campbelltown	GDD	Mild	2	3	0	2022	1
Male	2560	3	3	FALSE	TRUE	TRUE	NOT CALD	322	Campbelltown	GDD	Mild	2	3	0	2022	2
Male	2162	2	3	FALSE	FALSE	FALSE	CALD	485	Bankstown	GDD	Severe	2	4	0	2022	1
Female	2163	1	1	FALSE	TRUE	TRUE	CALD	55	Fairfield	ASD	Severe	2	1	0	2022	1
Male	2565	3	3	FALSE	TRUE	TRUE		363	Campbelltown		Severe	2	3	0	2022	7
Male	2168	1	3	FALSE	FALSE	FALSE	CALD	281	Liverpool	ASD	Significant	2	3	0	2018	1
Male	2558	1	3	FALSE	FALSE	FALSE	Not CALD	329	Campbelltown	ASD/GDD	Severe	2	3	0	2018	4
Male	2165	1	3	FALSE	FALSE	FALSE	CALD	237	Fairfield	ASD	Moderate	2	3	0	2018	1
Male	2567	1	3	FALSE	FALSE	FALSE	NOT CALD	363	Campbelltown	Average	Average	2	3	0	2018	8
Male	2190	2	1	TRUE	FALSE	TRUE	CALD	35	Bankstown	ASD	Moderate	2	1	0	2019	1
Male	2168	1	2	FALSE	FALSE	FALSE	CALD	159	Liverpool	ASD	Above Average	2	2	0	2019	1
Male	2164	2	3	FALSE	FALSE	FALSE	CALD	224	Fairfield	ASD/GDD	Significant	2	3	1	2019	1
Male	2168	3	3	FALSE	TRUE	TRUE	CALD	226	Liverpool	GDD	Moderate	2	3	0	2019	1
Male	2558	1	3	FALSE	FALSE	FALSE	CALD	384	Campbelltown	ASD/GDD	Mild	2	4	0	2019	2
Male	2567	1	3	FALSE	FALSE	FALSE	NOT CALD	546	Campbelltown	ASD/GDD	Severe	2	4	0	2019	6
Female	2176	1	3	FALSE	FALSE	FALSE	CALD	275	Liverpool	ASD	Above Average	2	3	0	2019	1
Male	2560	2	3	FALSE	FALSE	FALSE	CALD	403	Campbelltown	ASD	Low Average	2	4	0	2019	2
Male	2163	2	3	FALSE	FALSE	FALSE	CALD	343	Bankstown	GDD	Moderate	2	3	0	2019	1
Female	2566	1	3	FALSE	FALSE	FALSE	CALD	398	Campbelltown	ASD	Average	2	4	0	2019	4
Male	2558	2	3	FALSE	FALSE	FALSE	NOT CALD	371	Campbelltown	ASD	Mild	2	4	0	2019	4
Male	2190	2	3	FALSE	FALSE	FALSE	CALD	246	Bankstown	GDD	Moderate	2	3	0	2019	1
Male	2196	1	3	FALSE	FALSE	FALSE	CALD	277	Bankstown	GDD	Mild	2	3	0	2019	1
Male	2177	1	3	FALSE	FALSE	FALSE	CALD	398	Liverpool	ASD	Moderate	2	4	0	2019	1
Female	2557	1	3	FALSE	FALSE	FALSE	NOT CALD	358	Campbelltown	ASD	Severe	2	3	0	2019	7
Male	2197	3	3	FALSE	TRUE	TRUE	CALD	308	Fairfield	ASD/GDD	Moderate	2	3	2	2019	1
Female	2567	1	3	FALSE	FALSE	FALSE	NOT CALD	348	Campbelltown	ASD/GDD	Severe	2	3	0	2019	6
Male	2166	2	3	FALSE	FALSE	FALSE	CALD	422	Fairfield	ASD/GDD	Severe	2	4	0	2019	1
Male	2170	2	2	FALSE	TRUE	TRUE	CALD	113	Liverpool	ASD/GDD	Moderate	2	2	0	2019	6
Male	2560	2	3	FALSE	FALSE	FALSE	CALD	247	Campbelltown	GDD	Mild	2	3	0	2019	2
Female	2567	1	3	FALSE	FALSE	FALSE	NOT CALD	389	Campbelltown	ASD	Average	2	4	0	2019	7
Male	2170	2	2	FALSE	TRUE	TRUE	CALD	146	Liverpool	GDD	Moderate	2	2	0	2019	1
Female	2197	2	3	FALSE	FALSE	FALSE	CALD	258	Bankstown	ASD	Mild	2	3	0	2019	1
Male	2163	2	3	FALSE	FALSE	FALSE	CALD	408	Fairfield	ASD/GDD	Moderate	2	4	0	2020	1
Female	2174	2	2	FALSE	TRUE	TRUE	CALD	143	Liverpool	GDD	Significant	2	2	1	2020	8
Male	2166	2	3	FALSE	FALSE	FALSE	CALD	366	Fairfield	Average	Average	2	4	0	2020	1
Male	2170	2	3	FALSE	FALSE	FALSE	NOT CALD	381	Fairfield	ASD/GDD	Severe	2	4	1	2020	1
Male	2567	3	3	FALSE	TRUE	TRUE	NOT CALD	372	Campbelltown	ASD	Above Average	2	4	0	2020	7
Male	2166	2	2	FALSE	TRUE	TRUE	NOT CALD	166	Liverpool	GDD		2	2	2	2020	1
Female	2570	3	3	FALSE	TRUE	TRUE	NOT CALD	356	Campbelltown			2	3	0	2020	8
Female	2560	3	3	FALSE	TRUE	TRUE	NOT CALD	354	Bankstown	ASD	Severe	2	3	0	2020	2
Female	2212	2	3	FALSE	FALSE	FALSE	CALD	264	Bankstown	ASD/GDD	Significant	2	3	0	2020	3
Male	2560	3	3	FALSE	TRUE	TRUE	CALD	337	Campbelltown	ASD/GDD	Moderate	2	3	0	2020	2
Male	2560	3	3	FALSE	TRUE	TRUE	CALD	305	Campbelltown			2	3	0	2020	2
Male	2174	2	2	FALSE	TRUE	TRUE	CALD	175	Liverpool	GDD	Borderline	2	2	0	2020	8
Male	2166	2	3	FALSE	FALSE	FALSE	CALD	439	Fairfield	GDD	Low Average	2	4	0	2020	1
Male	2176	1	1	FALSE	TRUE	TRUE	NOT CALD	52	Fairfield			2	1	0	2020	1
Male	2560	3	3	FALSE	TRUE	TRUE	CALD	320	Campbelltown			2	3	0	2020	2
Male	2196		3	FALSE	FALSE	FALSE		258	Bankstown			2	3	0	2020	1
Male	2570	3	3	FALSE	TRUE	TRUE	CALD	337	Campbelltown	Average		2	3	0	2020	7
Male	2168	3	3	FALSE	TRUE	TRUE	NOT CALD	568	Liverpool	ASD/GDD	Moderate	2	4	0	2020	2
Male	2570	2	3	FALSE	FALSE	FALSE	CALD	351	Campbelltown	ASD/GDD	Moderate	2	3	0	2021	7
Male	2527	3	3	FALSE	TRUE	TRUE	CALD	463	Campbelltown	ASD	Mild	2	4	2	2021	6
Male	2560	3	3	FALSE	TRUE	TRUE	CALD	389	Campbelltown	GDD	Mild	2	4	0	2021	6
Male	2168	2	3	FALSE	FALSE	FALSE	CALD	296	Liverpool	Average	Low Average	2	3	0	2021	1
Male	2566	3	3	FALSE	TRUE	TRUE	CALD	410	Campbelltown	ASD/GDD	Severe	2	4	0	2021	2
Male	2177	2	3	FALSE	FALSE	FALSE	CALD	300	Fairfield	ASD/GDD	Moderate	2	3	0	2021	1
Male	2566	3	3	FALSE	TRUE	TRUE	CALD	484	Campbelltown	ASD/GDD	Moderate	2	4	0	2021	3
Male	2171	2	3	FALSE	FALSE	FALSE	CALD	282	Liverpool	GDD	Moderate	2	3	0	2021	5
Male	2573	2	3	FALSE	FALSE	FALSE	CALD	259	Campbelltown	GDD	Mild	2	3	0	2021	4
Male	2565	3	3	FALSE	TRUE	TRUE	NOT CALD	330	Campbelltown			2	3	1	2021	1
Female	2166	1	1	FALSE	TRUE	TRUE	NOT CALD	30	Fairfield	SLI	Low Average	2	1	0	2021	1
Male	2567	3	3	FALSE	TRUE	TRUE	NOT CALD	356	Campbelltown		Significant	2	3	0	2021	8
Male	2560	3	3	FALSE	TRUE	TRUE	CALD	247	Campbelltown	GDD	Mild	2	3	2	2021	2
Male	2167	3	3	FALSE	TRUE	TRUE	CALD	436	Campbelltown	GDD	Mild	2	4	0	2021	5
Male	2165	2	3	FALSE	FALSE	FALSE	CALD	233	Fairfield	GDD	Mild	2	3	0	2021	1
Male	2171	2	3	FALSE	FALSE	FALSE	NOT CALD	252	Liverpool	ASD	Average	2	3	0	2021	5
Male	2173	2	3	FALSE	FALSE	FALSE	CALD	279	Liverpool	GDD		2	3	0	2022	9
Female	2178	3	3	FALSE	TRUE	TRUE	CALD	295	Liverpool	ASD/GDD	Moderate	2	3	0	2022	3
Male	2166		2	FALSE	FALSE	FALSE		111	Fairfield	ASD	Mild	2	2	0	2022	1
Male	2170	2	3	FALSE	FALSE	FALSE	CALD	516	Liverpool	ASD/GDD	Severe	2	4	0	2022	1
Female	2558	3	3	FALSE	TRUE	TRUE	NOT CALD	364	Campbelltown		Above Average	2	3	0	2022	4
Male	2143	2	3	FALSE	FALSE	FALSE	CALD	277	Bankstown	GDD	Significant	2	3	0	2022	5
Male	2168	2	3	FALSE	FALSE	FALSE	CALD	197	Liverpool	GDD	Mild	2	3	0	2022	2
Male	2570	3	3	FALSE	TRUE	TRUE	NOT CALD	391	Campbelltown			2	4	0	2022	7
Male	2174	2	3	FALSE	FALSE	FALSE	CALD	350	Liverpool	GDD	Mild	2	3	0	2022	8
Female	2168	2	3	FALSE	FALSE	FALSE	CALD	245	Liverpool	ASD/GDD	Significant	2	3	0	2022	1
Male	2570	3	3	FALSE	TRUE	TRUE	NOT CALD	438	Campbelltown	ASD/GDD	Moderate	2	4	0	2022	7
Male	2559	3	3	FALSE	TRUE	TRUE	NOT CALD	351	Campbelltown			2	3	0	2022	1
Female	2164	1	1	FALSE	TRUE	TRUE	CALD	46	Fairfield	Not Applicable		2	1	0	2022	1
Male	2560	3	3	FALSE	TRUE	TRUE		380	Campbelltown	ASD/GDD	Moderate	2	4	0	2022	6
Male	2560	1	3	FALSE	FALSE	FALSE	NOT CALD	385	Campbelltown	ASD/GDD	Mild	2	4	0	2018	9
Male	2564	1	3	FALSE	FALSE	FALSE	NOT CALD	362	Campbelltown	GDD	Mild	2	3	0	2018	1
Male	2560	1	3	FALSE	FALSE	FALSE	NOT CALD	436	Campbelltown	GDD	Mild	2	4	0	2018	1
Female	2558	3	3	FALSE	TRUE	TRUE	CALD	349	Campbelltown	ASD/GDD	Mild	2	3	0	2018	2
Male	2567	1	3	FALSE	FALSE	FALSE	NOT CALD	360	Campbelltown		Low Average	2	3	0	2018	10
Female	2167	1	3	FALSE	FALSE	FALSE	NOT CALD	396	Campbelltown	ASD	Average	2	4	0	2018	5
Male	2166	1	2	FALSE	FALSE	FALSE	CALD	97	Liverpool	ASD	Moderate	2	2	0	2018	1
Male	2570	1	3	FALSE	FALSE	FALSE	CALD	366	Campbelltown	ASD	Above Average	2	4	0	2018	9
Male	2564	3	3	FALSE	TRUE	TRUE	CALD	398	Campbelltown	ASD/GDD	Mild	2	4	0	2019	1
Female	2571	1	3	FALSE	FALSE	FALSE	NOT CALD	406	Campbelltown	Average	Average	2	4	0	2019	8
Male	2170	2	2	FALSE	TRUE	TRUE	NOT CALD	169	Liverpool	GDD	Mild	2	2	0	2019	1
Male	2567	1	3	FALSE	FALSE	FALSE	NOT CALD	399	Campbelltown	ASD/GDD	Mild	2	4	0	2019	8
Male	2560	1	3	FALSE	FALSE	FALSE	CALD	373	Campbelltown	ASD	Mild	2	4	0	2019	1
Female	2565	1	3	FALSE	FALSE	FALSE	NOT CALD	384	Campbelltown	ASD/GDD	Moderate	2	4	0	2019	2
Male	2173	1	1	FALSE	TRUE	TRUE		29	Liverpool	ASD/GDD	Above Average	2	1	0	2019	9
Male	2166	3	3	FALSE	TRUE	TRUE	CALD	647	Fairfield	ASD/GDD	Moderate	2	4	1	2019	1
Female	2168	1	2	FALSE	FALSE	FALSE	CALD	105	Liverpool	GDD	Profound	2	2	1	2019	1
Male	2167	1	3	FALSE	FALSE	FALSE	CALD	412	Campbelltown	GDD	Severe	2	4	0	2019	5
Male	2200	2	3	FALSE	FALSE	FALSE	CALD	302	Bankstown	ASD	Mild	2	3	0	2019	1
Male	2170	2	2	FALSE	TRUE	TRUE	NOT CALD	112	Liverpool	ASD	Severe	2	2	0	2019	1
Male	2168	2	3	FALSE	FALSE	FALSE	NOT CALD	308	Liverpool	GDD	Mild	2	3	0	2019	1
Male	2168	1	2	FALSE	FALSE	FALSE	CALD	125	Liverpool	Not Applicable		2	2	0	2019	1
Male	2211	2	3	FALSE	FALSE	FALSE	CALD	547	Liverpool	ASD	Above Average	2	4	1	2019	4
Female	2567	1	3	FALSE	FALSE	FALSE	NOT CALD	639	Campbelltown	GDD	Moderate	2	4	0	2019	3
Male	2170	3	3	FALSE	TRUE	TRUE	NOT CALD	534	Liverpool	ASD	Moderate	2	4	0	2019	4
Male	2197	2	3	FALSE	FALSE	FALSE	CALD	617	Bankstown	GDD	Moderate	2	4	0	2019	1
Male	2171	1	2	FALSE	FALSE	FALSE		168	Liverpool	ASD	Above Average	2	2	0	2019	2
Male	2164	1	3	FALSE	FALSE	FALSE	NOT CALD	409	Fairfield	GDD	Moderate	2	4	1	2020	1
Male	2560	2	3	FALSE	FALSE	FALSE	NOT CALD	368	Campbelltown			2	4	0	2020	3
Male	2560	3	3	FALSE	TRUE	TRUE	CALD	365	Campbelltown	ASD/GDD	Moderate	2	3	0	2020	2
Female	2566	2	2	FALSE	TRUE	TRUE	CALD	135	Liverpool	GDD	Mild	2	2	0	2020	2
Male	2560	1	3	FALSE	FALSE	FALSE	CALD	398	Campbelltown		Above Average	2	4	0	2020	2
Male	2168	2	2	FALSE	TRUE	TRUE	CALD	169	Liverpool	GDD		2	2	1	2020	1
Female	2572	2	3	FALSE	FALSE	FALSE		359	Bowral	ASD	Moderate	2	3	0	2020	5
Male	2168	1	3	FALSE	FALSE	FALSE	CALD	255	Liverpool	GDD	Moderate	2	3	1	2020	1
Male	2566		3	FALSE	FALSE	FALSE		350	Campbelltown			2	3	0	2020	2
Male	2565	3	3	FALSE	TRUE	TRUE	CALD	357	Campbelltown	ASD/GDD	Moderate	2	3	0	2020	2
Female	2560	3	3	FALSE	TRUE	TRUE	NOT CALD	310	Campbelltown			2	3	0	2020	2
Male	2570	2	3	FALSE	FALSE	FALSE	CALD	498	Campbelltown	ASD/GDD	Severe	2	4	0	2020	4
Female	2560	1	3	FALSE	FALSE	FALSE	NOT CALD	320	Campbelltown		Low Average	2	3	0	2020	7
Male	2163		3	FALSE	FALSE	FALSE		241	Fairfield	ASD/GDD	Moderate	2	3	0	2020	1
Male	2564		3	FALSE	FALSE	FALSE	NOT CALD	307	Campbelltown			2	3	0	2020	1
Male	2176	2	3	FALSE	FALSE	FALSE		344	Liverpool	SLI	Borderline	2	3	0	2021	1
Female	2567	3	3	FALSE	TRUE	TRUE	NOT CALD	393	Campbelltown			2	4	0	2021	8
Male	2570	3	3	FALSE	TRUE	TRUE	NOT CALD	419	Campbelltown			2	4	0	2021	8
Male	2165	1	1	FALSE	TRUE	TRUE	NOT CALD	59	Fairfield	SLI	Mild	2	1	0	2021	1
Male	2565	3	3	FALSE	TRUE	TRUE	CALD	414	Campbelltown	ASD	Severe	2	4	0	2021	2
Female	2570	3	3	FALSE	TRUE	TRUE	NOT CALD	370	Campbelltown	ASD/GDD	Mild	2	4	0	2021	7
Male	2570	3	3	FALSE	TRUE	TRUE	NOT CALD	411	Campbelltown	ASD/GDD	Severe	2	4	0	2021	9
Female	2565		3	FALSE	FALSE	FALSE	NOT CALD	400	Campbelltown			2	4	0	2021	2
Male	2566	3	3	FALSE	TRUE	TRUE	NOT CALD	420	Campbelltown		Significant	2	4	0	2021	3
Male	2560		3	FALSE	FALSE	FALSE	NOT CALD	245	Campbelltown	GDD	Significant	2	3	1	2021	2
Male	2570	3	3	FALSE	TRUE	TRUE	CALD	454	Campbelltown	ASD/GDD	Mild	2	4	0	2021	8
Male	2570	2	3	FALSE	FALSE	FALSE	CALD	209	Campbelltown			2	3	0	2021	7
Male	2177	1	3	FALSE	FALSE	FALSE	CALD	297	Fairfield	GDD	Significant	2	3	0	2021	1
Male	2565	3	3	FALSE	TRUE	TRUE	CALD	400	Campbelltown		Significant	2	4	0	2021	7
Female	2213	1	2	FALSE	FALSE	FALSE	CALD	106	Bankstown	GDD	Mild	2	2	0	2021	5
Male	2170	2	3	FALSE	FALSE	FALSE	CALD	220	Liverpool	ASD/GDD	Moderate	2	3	0	2021	4
Female	2170	2	2	FALSE	TRUE	TRUE	CALD	180	Liverpool			2	2	0	2021	1
Male	2559	3	3	FALSE	TRUE	TRUE	NOT CALD	564	Campbelltown	GDD	Mild	2	4	0	2021	1
Male	2566	3	3	FALSE	TRUE	TRUE	NOT CALD	627	Campbelltown	ASD/GDD	Severe	2	4	0	2021	4
Female	2164		3	FALSE	FALSE	FALSE	CALD	373	Fairfield	SLI	Borderline	2	4	0	2021	1
Female	2170	2	3	FALSE	FALSE	FALSE	NOT CALD	287	Liverpool		Borderline	2	3	0	2022	4
Female	2570	2	3	FALSE	FALSE	FALSE	CALD	390	Campbelltown			2	4	0	2022	7
Male	2570	2	3	FALSE	FALSE	FALSE	NOT CALD	463	Campbelltown			2	4	0	2022	9
Female	2560	1	3	FALSE	FALSE	FALSE	CALD	379	Campbelltown	Average	Borderline	2	4	0	2022	2
Male	2164	2	2	FALSE	TRUE	TRUE	CALD	132	Fairfield	ASD	Severe	2	2	0	2022	1
Female	2564	3	3	FALSE	TRUE	TRUE	CALD	195	Campbelltown	ASD/GDD	Moderate	2	3	0	2022	1
Male	2170		3	FALSE	FALSE	FALSE		652	Liverpool	ASD/GDD	Moderate	2	4	0	2022	1
Male	2560	3	3	FALSE	TRUE	TRUE	NOT CALD	562	Campbelltown	ASD	Low Average	2	4	0	2022	2
Female	2176	2	3	FALSE	FALSE	FALSE	NOT CALD	336	Fairfield	SLI	Average	2	3	0	2022	1
Female	2168	2	3	FALSE	FALSE	FALSE	CALD	454	Liverpool	GDD	Mild	2	4	0	2022	2
Male	2576		1	FALSE	FALSE	FALSE	NOT CALD	67	Bowral	GDD	Mild	2	1	0	2021	8
Male	2560	3	3	FALSE	TRUE	TRUE	NOT CALD	342	Campbelltown	ASD/GDD	Severe	2	3	0	2018	7
Male	2170	2	3	FALSE	FALSE	FALSE	CALD	309	Liverpool	GDD	Above Average	2	3	0	2018	2
Female	2570	1	3	FALSE	FALSE	FALSE	NOT CALD	376	Campbelltown	ASD	Low Average	2	4	0	2019	7
Male	2170	2	2	FALSE	TRUE	TRUE	CALD	171	Liverpool	GDD	Mild	2	2	0	2019	2
Male	2165	1	3	FALSE	FALSE	FALSE	CALD	513	Fairfield	Not Applicable	Significant	2	4	0	2019	1
Male	2566	2	2	FALSE	TRUE	TRUE	CALD	175	Liverpool	ASD	Moderate	2	2	0	2019	2
Male	2200	2	3	FALSE	FALSE	FALSE	NOT CALD	205	Bankstown	GDD	Moderate	2	3	0	2019	1
Male	2168	2	2	FALSE	TRUE	TRUE	CALD	133	Liverpool	GDD	Moderate	2	2	1	2019	2
Female	2752	1	3	FALSE	FALSE	FALSE	NOT CALD	399	Campbelltown	ASD	Average	2	4	0	2019	3
Male	2170	1	3	FALSE	FALSE	FALSE	NOT CALD	252	Liverpool	GDD	Moderate	2	3	0	2019	4
Female	2171	3	1	TRUE	FALSE	TRUE	CALD	85	Liverpool	GDD	Moderate	2	1	0	2019	5
Male	2200	2	3	FALSE	FALSE	FALSE	CALD	259	Bankstown	ASD	Moderate	2	3	0	2019	1
Male	2162	2	3	FALSE	FALSE	FALSE	CALD	532	Bankstown	ASD/GDD	Severe	2	4	0	2019	1
Male	2168	2	2	FALSE	TRUE	TRUE	CALD	111	Liverpool	ASD	Moderate	2	2	0	2019	2
Male	2168	2	1	TRUE	FALSE	TRUE	CALD	84	Liverpool	ASD	Moderate	2	1	0	2019	1
Male	2560	3	3	FALSE	TRUE	TRUE	NOT CALD	346	Bankstown	ASD	Severe	2	3	0	2020	2
Male	2566	1	3	FALSE	FALSE	FALSE	CALD	269	Campbelltown	ASD/GDD	Severe	2	3	0	2020	4
Male	2565	3	3	FALSE	TRUE	TRUE	CALD	331	Bankstown	GDD	Moderate	2	3	0	2020	2
Male	2176	1	3	FALSE	FALSE	FALSE	CALD	404	Fairfield	ASD/GDD	Moderate	2	4	0	2020	1
Female	2567	3	3	FALSE	TRUE	TRUE	NOT CALD	315	Fairfield	ASD/GDD	Severe	2	3	0	2020	6
Male	2168	2	3	FALSE	FALSE	FALSE	CALD	190	Liverpool	ASD/GDD	Moderate	2	3	0	2020	1
Male	2179	3	3	FALSE	TRUE	TRUE	NOT CALD	349	Campbelltown			2	3	0	2020	7
Male	2167	2	2	FALSE	TRUE	TRUE	CALD	134	Liverpool	ASD/GDD	Moderate	2	2	0	2020	5
Male	2170	2	1	TRUE	FALSE	TRUE	CALD	64	Liverpool	GDD	Moderate	2	1	0	2020	1
Male	2170	2	3	FALSE	FALSE	FALSE	CALD	196	Liverpool	Not Applicable	Mild	2	3	1	2020	1
Male	2558	3	3	FALSE	TRUE	TRUE	CALD	518	Bankstown	ASD	Moderate	2	4	1	2020	4
Male	2179	3	3	FALSE	TRUE	TRUE	NOT CALD	210	Campbelltown			2	3	0	2020	7
Male	2166	3	3	FALSE	TRUE	TRUE	CALD	379	Fairfield			2	4	0	2020	1
Female	2197	2	3	FALSE	FALSE	FALSE	NOT CALD	245	Bankstown	ASD/GDD	Mild	2	3	0	2020	1
Male	2166	2	3	FALSE	FALSE	FALSE	CALD	344	Liverpool	ASD/GDD	Significant	2	3	0	2020	1
Female	2170	1	2	FALSE	FALSE	FALSE	CALD	162	Liverpool		Significant	2	2	1	2020	1
Male	2565	3	3	FALSE	TRUE	TRUE	NOT CALD	314	Campbelltown			2	3	0	2020	2
Female	2167	2	3	FALSE	FALSE	FALSE		600	Campbelltown	ASD	Low Average	2	4	0	2020	5
Male	2564	2	3	FALSE	FALSE	FALSE		365	Campbelltown	Average	Borderline	2	3	0	2021	1
Male	2168	2	3	FALSE	FALSE	FALSE	CALD	246	Liverpool	GDD	Severe	2	3	0	2021	2
Male	2560	3	3	FALSE	TRUE	TRUE	CALD	396	Campbelltown	ASD	Severe	2	4	0	2021	2
Male	2570	1	3	FALSE	FALSE	FALSE	CALD	240	Campbelltown	GDD	Significant	2	3	0	2021	7
Male	2567	3	3	FALSE	TRUE	TRUE	NOT CALD	395	Campbelltown			2	4	0	2021	10
Male	2166	2	3	FALSE	FALSE	FALSE	CALD	266	Fairfield	ASD/GDD	Moderate	2	3	0	2021	1
Male	2566		3	FALSE	FALSE	FALSE	NOT CALD	374	Campbelltown			2	4	0	2021	2
Male	2170	1	3	FALSE	FALSE	FALSE		280	Liverpool	ASD	Moderate	2	3	0	2021	1
Male	2173	2	3	FALSE	FALSE	FALSE		257	Liverpool	SLI	Average	2	3	0	2021	9
Male	2571	2	3	FALSE	FALSE	FALSE	CALD	282	Liverpool	ASD/GDD	Mild	2	3	0	2021	10
Female	2171	2	3	FALSE	FALSE	FALSE	CALD	339	Liverpool			2	3	0	2021	2
Female	2570		3	FALSE	FALSE	FALSE	CALD	300	Campbelltown			2	3	0	2021	7
Female	2567	2	3	FALSE	FALSE	FALSE	CALD	377	Campbelltown	ASD	Low Average	2	4	0	2021	10
Male	2564	2	3	FALSE	FALSE	FALSE	CALD	415	Campbelltown	ASD/GDD	Mild	2	4	0	2021	1
Male	2163	2	3	FALSE	FALSE	FALSE	CALD	253	Fairfield		Moderate	2	3	0	2021	1
Female	2171	2	3	FALSE	FALSE	FALSE		324	Liverpool			2	3	0	2021	5
Male	2170	3	3	FALSE	TRUE	TRUE	NOT CALD	474	Liverpool	ASD/GDD	Moderate	2	4	0	2022	2
Male	2570	3	3	FALSE	TRUE	TRUE		393	Campbelltown	Average	Borderline	2	4	0	2022	7
Male	2164	2	3	FALSE	FALSE	FALSE		301	Fairfield	ASD	Moderate	2	3	0	2022	1
Female	2570	3	3	FALSE	TRUE	TRUE	CALD	431	Campbelltown	ASD/GDD	Moderate	2	4	0	2022	7
Male	2166	2	3	FALSE	FALSE	FALSE	CALD	367	Fairfield	ASD/GDD	Significant	2	4	0	2022	1
Female	2170	2	3	FALSE	FALSE	FALSE	CALD	401	Fairfield	GDD	Moderate	2	4	0	2022	1
Female	2565	1	3	FALSE	FALSE	FALSE	CALD	353	Liverpool	GDD	Significant	2	3	0	2018	2
Male	2190	2	2	FALSE	TRUE	TRUE	CALD	174	Bankstown	GDD	Moderate	2	2	0	2018	1
Male	2565	1	3	FALSE	FALSE	FALSE	CALD	200	Campbelltown	ASD/GDD	Mild	2	3	0	2018	7
Male	2566	1	1	FALSE	TRUE	TRUE	CALD	47	Campbelltown	ASD/GDD	Moderate	2	1	0	2018	2
Male	2177	1	3	FALSE	FALSE	FALSE	CALD	376	Fairfield	GDD	Significant	2	4	0	2019	1
Female	2171	2	3	FALSE	FALSE	FALSE	NOT CALD	181	Liverpool	GDD	Low Average	2	3	0	2019	5
Male	2164	1	3	FALSE	FALSE	FALSE	CALD	437	Fairfield	GDD	Moderate	2	4	0	2019	1
Female	2196	2	3	FALSE	FALSE	FALSE	CALD	267	Bankstown	Not Applicable	Not Applicable	2	3	0	2019	1
Male	2170	3	1	TRUE	FALSE	TRUE	CALD	86	Liverpool	ASD	Moderate	2	1	0	2019	4
Male	2200	2	3	FALSE	FALSE	FALSE	CALD	278	Bankstown	ASD	Severe	2	3	0	2019	1
Male	2567	1	3	FALSE	FALSE	FALSE	CALD	506	Liverpool	ASD	Above Average	2	4	0	2019	10
Female	2567	2	3	FALSE	FALSE	FALSE	NOT CALD	410	Campbelltown	ASD	Average	2	4	0	2019	10
Male	2199	2	3	FALSE	FALSE	FALSE	CALD	292	Bankstown	ASD	Severe	2	3	0	2019	1
Male	2168	2	2	FALSE	TRUE	TRUE	CALD	121	Liverpool	ASD	Mild	2	2	0	2019	1
Male	2170	2	2	FALSE	TRUE	TRUE	CALD	135	Liverpool	GDD	Moderate	2	2	0	2019	4
Female	2558	1	3	FALSE	FALSE	FALSE	NOT CALD	355	Campbelltown	Average	Average	2	3	0	2019	4
Male	2168	2	3	FALSE	FALSE	FALSE	CALD	378	Fairfield	ASD/GDD	Severe	2	4	0	2019	1
Male	2176	3	3	FALSE	TRUE	TRUE	CALD	413	Fairfield	Not Applicable	Average	2	4	0	2019	1
Male	2570	1	3	FALSE	FALSE	FALSE	NOT CALD	365	Campbelltown	ASD	Mild	2	3	0	2019	9
Male	2161	2	3	FALSE	FALSE	FALSE	CALD	718	Liverpool	GDD	Mild	2	4	0	2019	1
Male	2565	1	3	FALSE	FALSE	FALSE	CALD	622	Campbelltown	ASD/GDD	Severe	2	4	0	2019	2
Male	2566	1	3	FALSE	FALSE	FALSE	CALD	393	Campbelltown	ASD/GDD	Moderate	2	4	0	2019	2
Female	2567	1	3	FALSE	FALSE	FALSE	CALD	294	Campbelltown	ASD/GDD	Profound	2	3	0	2019	7
Female	2168	2	3	FALSE	FALSE	FALSE	CALD	194	Liverpool	GDD	Mild	2	3	0	2019	1
Male	2170	2	3	FALSE	FALSE	FALSE	NOT CALD	204	Liverpool	GDD	Significant	2	3	0	2020	4
Male	2200	2	3	FALSE	FALSE	FALSE	CALD	306	Bankstown	ASD/GDD	Mild	2	3	0	2020	1
Male	2164	1	3	FALSE	FALSE	FALSE	CALD	390	Fairfield	ASD/GDD		2	4	0	2020	1
Male	2164	2	3	FALSE	FALSE	FALSE	CALD	408	Fairfield	ASD	Moderate	2	4	0	2020	1
Male	2200	2	3	FALSE	FALSE	FALSE	CALD	216	Bankstown	ASD/GDD	Significant	2	3	0	2020	1
Female	2560	3	3	FALSE	TRUE	TRUE	NOT CALD	344	Campbelltown	GDD	Mild	2	3	0	2020	4
Male	2560	1	3	FALSE	FALSE	FALSE	CALD	338	Campbelltown			2	3	0	2020	2
Male	2329	1	3	FALSE	FALSE	FALSE	NOT CALD	359	Campbelltown	GDD	Moderate	2	3	1	2020	2
Female	2567	3	3	FALSE	TRUE	TRUE	CALD	308	Campbelltown			2	3	0	2020	8
Female	2170	2	1	TRUE	FALSE	TRUE	CALD	42	Liverpool			2	1	0	2020	1
Female	2168		2	FALSE	FALSE	FALSE	CALD	167	Liverpool	GDD	Mild	2	2	0	2020	1
Male	2566	3	3	FALSE	TRUE	TRUE	NOT CALD	292	Campbelltown	ASD/GDD	Severe	2	3	0	2020	2
Male	2200	2	3	FALSE	FALSE	FALSE	CALD	286	Bankstown	GDD	Moderate	2	3	0	2020	1
Male	2565	3	3	FALSE	TRUE	TRUE	CALD	331	Campbelltown			2	3	0	2020	9
Male	2212	1	3	FALSE	FALSE	FALSE	CALD	297	Liverpool	GDD	Mild	2	3	0	2020	9
Male	2176	2	3	FALSE	FALSE	FALSE	CALD	290	Fairfield	ASD/GDD	Moderate	2	3	0	2020	1
Female	2560	3	3	FALSE	TRUE	TRUE	NOT CALD	351	Campbelltown	GDD	Mild	2	3	0	2020	2
Male	2166	2	3	FALSE	FALSE	FALSE	CALD	414	Liverpool	GDD	Mild	2	4	0	2021	1
Male	2166	2	3	FALSE	FALSE	FALSE	CALD	728	Liverpool	GDD	Significant	2	4	0	2021	1
Male	2176	1	3	FALSE	FALSE	FALSE	NOT CALD	194	Fairfield	SLI	Borderline	2	3	0	2021	1
Male	2565	3	3	FALSE	TRUE	TRUE	CALD	461	Campbelltown	GDD	Mild	2	4	0	2021	7
Male	2170	2	3	FALSE	FALSE	FALSE	NOT CALD	264	Liverpool	ASD	Moderate	2	3	0	2021	2
Female	2570	3	3	FALSE	TRUE	TRUE	CALD	389	Campbelltown	Average	Average	2	4	0	2021	7
Male	2565	3	3	FALSE	TRUE	TRUE	NOT CALD	449	Campbelltown		Significant	2	4	0	2021	7
Female	2570	3	3	FALSE	TRUE	TRUE	CALD	425	Campbelltown	ASD/GDD	Severe	2	4	0	2021	7
Male	2566	3	3	FALSE	TRUE	TRUE	CALD	461	Campbelltown	GDD	Mild	2	4	0	2021	2
Male	2566	3	3	FALSE	TRUE	TRUE	CALD	349	Campbelltown	ASD/GDD	Moderate	2	3	0	2021	3
Female	2179		3	FALSE	FALSE	FALSE	NOT CALD	344	Campbelltown		Significant	2	3	0	2021	7
Male	2179	2	3	FALSE	FALSE	FALSE	NOT CALD	255	Liverpool	Not Applicable	Borderline	2	3	0	2021	7
Male	2166	1	2	FALSE	FALSE	FALSE	CALD	91	Fairfield	ASD/GDD	Severe	2	2	0	2021	1
Male	2170	2	3	FALSE	FALSE	FALSE	CALD	282	Liverpool	GDD	Mild	2	3	0	2022	4
Male	2168	2	3	FALSE	FALSE	FALSE	CALD	246	Liverpool	ASD/GDD	Mild	2	3	0	2022	2
Male	2567	3	3	FALSE	TRUE	TRUE	CALD	464	Campbelltown	GDD	Mild	2	4	0	2022	10
Male	2165	1	3	FALSE	FALSE	FALSE	CALD	308	Fairfield	ASD/GDD	Severe	2	3	0	2022	1
Male	2170	2	3	FALSE	FALSE	FALSE	CALD	385	Liverpool	GDD	Mild	2	4	0	2022	1
Male	2566	3	3	FALSE	TRUE	TRUE	CALD	378	Campbelltown		Significant	2	4	0	2022	2
Male	2560	3	3	FALSE	TRUE	TRUE	NOT CALD	365	Campbelltown	ASD/GDD	Mild	2	3	0	2022	2
Male	2560	3	3	FALSE	TRUE	TRUE	CALD	456	Campbelltown	GDD		2	4	0	2022	1
Female	2567	3	3	FALSE	TRUE	TRUE	NOT CALD	359	Campbelltown	ASD/GDD	Mild	2	3	0	2022	6
Male	2200	2	3	FALSE	FALSE	FALSE	CALD	289	Bankstown	ASD/GDD	Moderate	2	3	0	2022	1
Male	2170	1	2	FALSE	FALSE	FALSE	CALD	143	Liverpool	ASD	Moderate	2	2	1	2018	2
Male	2165	1	3	FALSE	FALSE	FALSE	CALD	363	Fairfield	ASD	Not Applicable	2	3	0	2018	1
Male	2765	2	2	FALSE	TRUE	TRUE	CALD	164	Liverpool	ASD	Moderate	2	2	0	2018	5
Male	2168	1	2	FALSE	FALSE	FALSE	NOT CALD	167	Liverpool	GDD	Moderate	2	2	1	2019	1
Male	2560	1	3	FALSE	FALSE	FALSE	CALD	427	Campbelltown	ASD	Average	2	4	0	2019	2
Male	2565	1	3	FALSE	FALSE	FALSE	NOT CALD	371	Campbelltown	ASD	Average	2	4	0	2019	10
Male	2166	1	3	FALSE	FALSE	FALSE	CALD	456	Fairfield	ASD/GDD	Moderate	2	4	0	2019	1
Male	2560	1	3	FALSE	FALSE	FALSE	NOT CALD	380	Campbelltown	ASD	Average	2	4	1	2019	1
Male	2567	1	1	FALSE	TRUE	TRUE		26	Campbelltown	ASD/GDD	Mild	2	1	0	2019	10
Male	2170	2	1	TRUE	FALSE	TRUE	CALD	2	Liverpool	SLI	Borderline	2	1	1	2019	2
Female	2200	2	3	FALSE	FALSE	FALSE	CALD	364	Bankstown	ASD/GDD	Moderate	2	3	1	2019	1
Male	2200	1	3	FALSE	FALSE	FALSE	CALD	245	Campbelltown	ASD	Average	2	3	0	2019	1
Female	2564	1	3	FALSE	FALSE	FALSE	CALD	416	Campbelltown	ASD/GDD	Mild	2	4	0	2019	1
Male	2166	2	1	TRUE	FALSE	TRUE	CALD	23	Fairfield	ASD/GDD	Severe	2	1	0	2019	1
Male	2200	2	3	FALSE	FALSE	FALSE	NOT CALD	267	Bankstown	ASD/GDD	Moderate	2	3	0	2019	1
Female	2560	1	3	FALSE	FALSE	FALSE	NOT CALD	370	Campbelltown	ASD/GDD	Moderate	2	4	0	2019	4
Male	2564	1	3	FALSE	FALSE	FALSE	CALD	420	Bankstown	ASD/GDD	Mild	2	4	0	2019	1
Female	2170	2	2	FALSE	TRUE	TRUE	CALD	123	Liverpool	ASD/GDD	Severe	2	2	0	2019	4
Male	2164	2	3	FALSE	FALSE	FALSE	CALD	380	Bankstown	GDD	Moderate	2	4	0	2020	1
Female	2560	3	3	FALSE	TRUE	TRUE	NOT CALD	347	Campbelltown	ASD/GDD	Moderate	2	3	0	2020	1
Female	2168	2	2	FALSE	TRUE	TRUE	NOT CALD	179	Liverpool	SLI	Borderline	2	2	0	2020	1
Male	2570	2	3	FALSE	FALSE	FALSE	CALD	342	Campbelltown	ASD/GDD	Severe	2	3	0	2020	7
Male	2166	1	3	FALSE	FALSE	FALSE	CALD	381	Fairfield	GDD		2	4	0	2020	1
Female	2560	3	3	FALSE	TRUE	TRUE	CALD	246	Campbelltown	ASD/GDD		2	3	0	2020	2
Female	2174	2	1	TRUE	FALSE	TRUE	CALD	78	Liverpool	GDD		2	1	0	2020	8
Male	2565	3	3	FALSE	TRUE	TRUE	CALD	322	Campbelltown	ASD/GDD	Mild	2	3	0	2020	2
Male	2571	3	3	FALSE	TRUE	TRUE	NOT CALD	309	Campbelltown	ASD		2	3	0	2020	9
Male	2165	1	1	FALSE	TRUE	TRUE	CALD	52	Fairfield	ASD/GDD	Severe	2	1	0	2020	1
Female	2165	2	3	FALSE	FALSE	FALSE	CALD	321	Fairfield	SLI	Borderline	2	3	0	2021	1
Female	2560	1	3	FALSE	FALSE	FALSE	NOT CALD	217	Campbelltown	ASD/GDD	Mild	2	3	0	2021	7
Female	2560	3	3	FALSE	TRUE	TRUE	NOT CALD	388	Campbelltown	ASD	Low Average	2	4	0	2021	4
Male	2560	3	3	FALSE	TRUE	TRUE	NOT CALD	440	Campbelltown	ASD/GDD	Mild	2	4	0	2021	2
Female	2171	2	3	FALSE	FALSE	FALSE		202	Liverpool	ASD	Severe	2	3	0	2021	5
Male	2567	3	3	FALSE	TRUE	TRUE	NOT CALD	445	Campbelltown	ASD	Low Average	2	4	0	2021	8
Male	2560	3	3	FALSE	TRUE	TRUE	CALD	387	Campbelltown	GDD	Significant	2	4	0	2021	2
Male	2570	3	3	FALSE	TRUE	TRUE	NOT CALD	633	Campbelltown	ASD/GDD	Moderate	2	4	0	2021	7
Male	2168	3	3	FALSE	TRUE	TRUE	NOT CALD	191	Liverpool	Not Applicable		2	3	1	2021	1
Female	2168	2	3	FALSE	FALSE	FALSE	CALD	205	Liverpool	ASD	Borderline	2	3	0	2021	1
Male	2213	2	3	FALSE	FALSE	FALSE	CALD	494	Bankstown	GDD	Moderate	2	4	0	2021	5
Male	2560		3	FALSE	FALSE	FALSE	NOT CALD	629	Campbelltown	ASD	Significant	2	4	0	2021	1
Male	2560	3	3	FALSE	TRUE	TRUE	CALD	498	Campbelltown	ASD/GDD	Moderate	2	4	0	2021	2
Male	2567	2	3	FALSE	FALSE	FALSE	NOT CALD	333	Campbelltown	GDD	Mild	2	3	0	2021	8
Female	2557	3	3	FALSE	TRUE	TRUE	CALD	525	Campbelltown	GDD	Mild	2	4	0	2022	7
Male	2176	1	3	FALSE	FALSE	FALSE	CALD	269	Fairfield	GDD	Significant	2	3	0	2022	1
Male	2166	1	3	FALSE	FALSE	FALSE	CALD	276	Fairfield	ASD	Moderate	2	3	0	2022	1
Female	2162	2	3	FALSE	FALSE	FALSE	CALD	593	Bankstown	GDD	Mild	2	4	0	2022	1
Male	2564	3	3	FALSE	TRUE	TRUE	CALD	391	Campbelltown	ASD/GDD	Significant	2	4	0	2022	1
Male	2196	2	3	FALSE	FALSE	FALSE	CALD	425	Bankstown	ASD/GDD	Moderate	2	4	0	2022	1
Male	2168	1	2	FALSE	FALSE	FALSE	CALD	124	Liverpool	SLI	Not Applicable	2	2	1	2022	1
Male	2170	2	1	TRUE	FALSE	TRUE	CALD	90	Liverpool	GDD	Significant	2	1	0	2022	1
Male	2567	3	3	FALSE	TRUE	TRUE	NOT CALD	367	Campbelltown	ASD		2	4	0	2018	10
Male	2170	1	2	FALSE	FALSE	FALSE	CALD	120	Liverpool	GDD	Moderate	2	2	0	2018	2
Female	2560	1	3	FALSE	FALSE	FALSE		362	Campbelltown	ASD/GDD	Mild	2	3	0	2018	4
Male	2560	1	3	FALSE	FALSE	FALSE		343	Campbelltown	ASD/GDD	Mild	2	3	0	2018	2
Male	2560	1	3	FALSE	FALSE	FALSE	NOT CALD	364	Campbelltown	ASD/GDD	Mild	2	3	0	2018	2
Male	2570	1	3	FALSE	FALSE	FALSE	NOT CALD	398	Campbelltown	ASD/GDD	Moderate	2	4	0	2019	7
Male	2166	3	3	FALSE	TRUE	TRUE	CALD	224	Fairfield	ASD	Moderate	2	3	0	2019	1
Male	2566	1	3	FALSE	FALSE	FALSE	CALD	333	Campbelltown	ASD/GDD	Mild	2	3	0	2019	4
Male	2179	2	2	FALSE	TRUE	TRUE	NOT CALD	155	Liverpool	GDD	Mild	2	2	0	2019	7
Male	2564	1	3	FALSE	FALSE	FALSE		366	Campbelltown	ASD/GDD	Severe	2	4	0	2019	1
Male	2161	2	3	FALSE	FALSE	FALSE	NOT CALD	259	Bankstown	GDD	Moderate	2	3	0	2019	1
Male	2213	2	3	FALSE	FALSE	FALSE	NOT CALD	274	Bankstown	GDD	Mild	2	3	0	2019	4
Male	2166	2	3	FALSE	FALSE	FALSE	CALD	413	Fairfield	ASD/GDD	Moderate	2	4	0	2019	1
Male	2558	1	3	FALSE	FALSE	FALSE	NOT CALD	414	Campbelltown	ASD/GDD	Mild	2	4	0	2019	2
Male	2558	1	3	FALSE	FALSE	FALSE	CALD	373	Campbelltown	ASD	Mild	2	4	0	2019	2
Male	2199	1	3	FALSE	FALSE	FALSE	NOT CALD	420	Bankstown	GDD	Mild	2	4	0	2019	1
Male	2176	3	3	FALSE	TRUE	TRUE	NOT CALD	417	Liverpool	ASD	Above Average	2	4	0	2019	1
Male	2560	1	3	FALSE	FALSE	FALSE	CALD	391	Campbelltown	ASD/GDD	Moderate	2	4	0	2019	2
Male	2176	2	3	FALSE	FALSE	FALSE	CALD	346	Fairfield	ASD/GDD	Moderate	2	3	0	2019	1
Female	2165	2	3	FALSE	FALSE	FALSE	CALD	430	Fairfield	GDD	Moderate	2	4	0	2019	1
Female	2570	1	3	FALSE	FALSE	FALSE	NOT CALD	413	Campbelltown	Average	Average	2	4	0	2019	8
Male	2144	2	3	FALSE	FALSE	FALSE	CALD	367	Fairfield	GDD	Mild	2	4	1	2019	1
Female	2214	2	3	FALSE	FALSE	FALSE	CALD	188	Bankstown	ASD	Borderline	2	3	0	2019	8
Male	2170	2	3	FALSE	FALSE	FALSE	CALD	203	Liverpool	ASD/GDD	Moderate	2	3	0	2020	6
Male	2177	2	3	FALSE	FALSE	FALSE	CALD	420	Fairfield	ASD/GDD	Moderate	2	4	0	2020	1
Male	2567	1	3	FALSE	FALSE	FALSE	NOT CALD	336	Liverpool	GDD	Mild	2	3	0	2020	8
	2567	2	3	FALSE	FALSE	FALSE	NOT CALD	370	Campbelltown	GDD	Significant	2	4	1	2020	8
Female	2171	2	3	FALSE	FALSE	FALSE	CALD	460	Fairfield		Borderline	2	4	0	2020	5
Male	2166	1	3	FALSE	FALSE	FALSE	CALD	330	Fairfield			2	3	0	2020	1
Female	2567	1	3	FALSE	FALSE	FALSE	NOT CALD	229	Campbelltown	GDD	Moderate	2	3	0	2020	8
Male	2176	2	3	FALSE	FALSE	FALSE	CALD	279	Fairfield			2	3	0	2020	1
Male	2145	2	3	FALSE	FALSE	FALSE	CALD	279	Bankstown	ASD/GDD	Moderate	2	3	0	2020	5
Male	2176	1	3	FALSE	FALSE	FALSE	NOT CALD	239	Fairfield		Low Average	2	3	0	2021	1
Female	2170		3	FALSE	FALSE	FALSE		474	Fairfield	SLI	Average	2	4	0	2021	1
Female	2570	3	3	FALSE	TRUE	TRUE	NOT CALD	492	Campbelltown	ASD	Low Average	2	4	0	2021	7
Female	2570	3	3	FALSE	TRUE	TRUE	NOT CALD	492	Campbelltown	ASD/GDD	Mild	2	4	0	2021	7
Male	2560	3	1	TRUE	FALSE	TRUE	NOT CALD	29	Campbelltown	GDD	Mild	2	1	1	2021	1
Male	2173	2	3	FALSE	FALSE	FALSE	CALD	210	Liverpool	ASD	Mild	2	3	0	2021	9
Male	2176	1	3	FALSE	FALSE	FALSE	CALD	354	Fairfield		Borderline	2	3	0	2021	1
Male	2200	2	3	FALSE	FALSE	FALSE	CALD	302	Liverpool	ASD/GDD	Mild	2	3	0	2021	1
Female	2176	1	1	FALSE	TRUE	TRUE		53	Fairfield	ASD/GDD	Moderate	2	1	0	2021	1
Male	2565	3	3	FALSE	TRUE	TRUE	CALD	453	Campbelltown	ASD/GDD	Moderate	2	4	0	2021	9
Male	2171	2	2	FALSE	TRUE	TRUE	NOT CALD	175	Liverpool	ASD	Mild	2	2	0	2021	5
Male	2560	3	3	FALSE	TRUE	TRUE	CALD	340	Campbelltown	ASD		2	3	0	2021	3
Male	2565	3	3	FALSE	TRUE	TRUE	CALD	366	Campbelltown	ASD/GDD		2	4	0	2021	2
Male	2565	3	3	FALSE	TRUE	TRUE	CALD	337	Campbelltown	ASD/GDD	Moderate	2	3	0	2021	7
Male	2179	2	3	FALSE	FALSE	FALSE	CALD	244	Liverpool	ASD/GDD	Severe	2	3	0	2021	5
Female	2570	3	3	FALSE	TRUE	TRUE	NOT CALD	397	Campbelltown	ASD/GDD	Moderate	2	4	1	2021	7
Male	2168	2	1	TRUE	FALSE	TRUE	CALD	89	Liverpool	GDD	Moderate	2	1	0	2022	1
Female	2570	3	3	FALSE	TRUE	TRUE	NOT CALD	325	Campbelltown	ASD/GDD	Mild	2	3	0	2022	7
Male	2570	3	3	FALSE	TRUE	TRUE	CALD	386	Campbelltown			2	4	0	2022	10
Female	2171	2	3	FALSE	FALSE	FALSE	NOT CALD	287	Liverpool	GDD	Significant	2	3	1	2022	5
Male	2560	3	3	FALSE	TRUE	TRUE	CALD	386	Campbelltown	ASD/GDD	Moderate	2	4	0	2018	2
Male	2567	3	3	FALSE	TRUE	TRUE	NOT CALD	357	Campbelltown	ASD	Mild	2	3	0	2018	6
Female	2200	1	3	FALSE	FALSE	FALSE	CALD	278	Bankstown	GDD	Mild	2	3	0	2018	1
Female	2162	2	3	FALSE	FALSE	FALSE	CALD	227	Bankstown	GDD	Above Average	2	3	0	2018	1
Male	2170	2	3	FALSE	FALSE	FALSE	NOT CALD	540	Liverpool	ASD/GDD	Moderate	2	4	0	2018	4
Male	2200	2	3	FALSE	FALSE	FALSE	CALD	237	Bankstown	ASD	Mild	2	3	1	2019	1
Male	2560	3	3	FALSE	TRUE	TRUE	CALD	340	Campbelltown	GDD	Low Average	2	3	0	2019	2
Male	2190	3	3	FALSE	TRUE	TRUE	CALD	318	Bankstown	ASD	Mild	2	3	0	2019	1
Male	2200	2	3	FALSE	FALSE	FALSE	CALD	271	Bankstown	ASD	Mild	2	3	0	2019	1
Female	2213	2	3	FALSE	FALSE	FALSE	CALD	301	Bankstown	Average	Average	2	3	0	2019	5
Female	2566	1	3	FALSE	FALSE	FALSE	CALD	384	Campbelltown	ASD/GDD	Moderate	2	4	0	2019	2
Male	2170	2	2	FALSE	TRUE	TRUE	NOT CALD	147	Liverpool	ASD	Mild	2	2	0	2019	1
Male	2550	1	3	FALSE	FALSE	FALSE	CALD	302	Bankstown	ASD	Average	2	3	0	2019	8
Female	2570	1	3	FALSE	FALSE	FALSE	CALD	365	Campbelltown	ASD/GDD	Severe	2	3	0	2019	7
Male	2170	2	2	FALSE	TRUE	TRUE	CALD	147	Liverpool	ASD	Moderate	2	2	0	2019	1
Male	2567	3	3	FALSE	TRUE	TRUE	NOT CALD	435	Campbelltown	ASD	Average	2	4	0	2019	6
Male	2170	2	3	FALSE	FALSE	FALSE	CALD	210	Liverpool	GDD	Mild	2	3	1	2019	1
Female	2560	1	3	FALSE	FALSE	FALSE	CALD	402	Campbelltown	ASD/GDD	Severe	2	4	1	2019	2
Female	2170	2	3	FALSE	FALSE	FALSE	CALD	256	Liverpool	GDD	Moderate	2	3	0	2019	1
Male	2168	1	3	FALSE	FALSE	FALSE	CALD	570	Liverpool	ASD/GDD	Severe	2	4	0	2019	1
Female	2170	2	2	FALSE	TRUE	TRUE	CALD	128	Liverpool	GDD	Moderate	2	2	0	2019	2
Female	2567	1	3	FALSE	FALSE	FALSE	NOT CALD	385	Campbelltown	ASD	Mild	2	4	0	2019	6
Male	4209	1	3	FALSE	FALSE	FALSE	NOT CALD	396	Campbelltown	Average	Low Average	2	4	0	2019	5
Male	2170	1	3	FALSE	FALSE	FALSE	NOT CALD	515	Campbelltown	ASD/GDD	Moderate	2	4	0	2019	1
Male	2566	1	3	FALSE	FALSE	FALSE	CALD	385	Bankstown	ASD/GDD	Mild	2	4	0	2019	2
Female	2567	1	3	FALSE	FALSE	FALSE	NOT CALD	359	Bankstown	ASD/GDD	Moderate	2	3	1	2019	6
Male	2560	1	3	FALSE	FALSE	FALSE	NOT CALD	375	Campbelltown	ASD	Low Average	2	4	1	2019	2
Female	2565	2	3	FALSE	FALSE	FALSE	CALD	353	Campbelltown	ASD/GDD	Mild	2	3	0	2020	2
Male	2168	2	2	FALSE	TRUE	TRUE	CALD	142	Liverpool	ASD/GDD	Moderate	2	2	0	2020	2
Male	2558	1	3	FALSE	FALSE	FALSE	CALD	373	Campbelltown	ASD		2	4	0	2020	6
Male	2560	3	3	FALSE	TRUE	TRUE	NOT CALD	377	Campbelltown			2	4	0	2020	2
Male	2560	3	3	FALSE	TRUE	TRUE	CALD	306	Campbelltown			2	3	0	2020	1
Male	2567	3	3	FALSE	TRUE	TRUE	CALD	337	Campbelltown			2	3	0	2020	8
Male	2560	3	3	FALSE	TRUE	TRUE	NOT CALD	275	Campbelltown			2	3	0	2020	2
Female	2166	2	3	FALSE	FALSE	FALSE	CALD	355	Liverpool	GDD	Moderate	2	3	0	2020	1
Male	2567	3	3	FALSE	TRUE	TRUE		313	Campbelltown			2	3	0	2020	10
Male	2565	3	3	FALSE	TRUE	TRUE	NOT CALD	311	Campbelltown			2	3	0	2020	2
Male	2200	2	3	FALSE	FALSE	FALSE	CALD	217	Bankstown	ASD/GDD	Moderate	2	3	0	2020	1
Male	2171	2	3	FALSE	FALSE	FALSE	NOT CALD	321	Liverpool	ASD/GDD	Moderate	2	3	0	2020	4
Female	2567	3	3	FALSE	TRUE	TRUE	NOT CALD	330	Campbelltown			2	3	0	2020	7
Male	2570	3	3	FALSE	TRUE	TRUE	NOT CALD	415	Campbelltown	ASD/GDD	Moderate	2	4	0	2021	8
Male	2567	3	3	FALSE	TRUE	TRUE	NOT CALD	388	Campbelltown	GDD	Not Applicable	2	4	0	2021	6
Male	2170	2	3	FALSE	FALSE	FALSE	CALD	272	Liverpool	GDD	Mild	2	3	0	2021	1
Male	2566	3	3	FALSE	TRUE	TRUE	CALD	412	Campbelltown			2	4	0	2021	4
Female	2560	3	3	FALSE	TRUE	TRUE	NOT CALD	349	Campbelltown	GDD	Mild	2	3	0	2021	4
Male	2177	1	3	FALSE	FALSE	FALSE	CALD	287	Fairfield		Borderline	2	3	0	2021	1
Female	2176	1	1	FALSE	TRUE	TRUE	CALD	53	Fairfield	ASD	Moderate	2	1	0	2021	1
Male	2170	2	3	FALSE	FALSE	FALSE	CALD	250	Liverpool	ASD	Moderate	2	3	0	2021	2
Male	2168	2	3	FALSE	FALSE	FALSE		344	Liverpool	GDD	Moderate	2	3	0	2021	1
Male	2165	2	3	FALSE	FALSE	FALSE	CALD	202	Liverpool	ASD/GDD	Moderate	2	3	0	2021	1
Male	2179	2	2	FALSE	TRUE	TRUE	CALD	112	Liverpool	ASD/GDD	Mild	2	2	0	2021	5
Female	2197	2	3	FALSE	FALSE	FALSE	CALD	392	Bankstown	GDD	Moderate	2	4	0	2021	1
Male	2572	3	3	FALSE	TRUE	TRUE	NOT CALD	350	Campbelltown	ASD/GDD		2	3	0	2021	5
Male	2168	3	3	FALSE	TRUE	TRUE	NOT CALD	214	Fairfield	GDD	Mild	2	3	0	2021	2
Female	2170		2	FALSE	FALSE	FALSE	CALD	141	Campbelltown	GDD	Mild	2	2	1	2021	1
Male	2176	2	3	FALSE	FALSE	FALSE	CALD	374	Fairfield	GDD	Moderate	2	4	0	2021	1
Male	2166	2	3	FALSE	FALSE	FALSE	CALD	281	Liverpool	Average	Low Average	2	3	0	2021	1
Male	2170	2	3	FALSE	FALSE	FALSE	CALD	307	Liverpool	GDD	Mild	2	3	0	2022	4
Female	2557	3	3	FALSE	TRUE	TRUE	CALD	467	Campbelltown	ASD/GDD	Mild	2	4	0	2022	7
Male	2565	3	3	FALSE	TRUE	TRUE	CALD	202	Campbelltown	GDD	Mild	2	3	0	2022	2
Female	2566	2	3	FALSE	FALSE	FALSE		314	Campbelltown	ASD/GDD	Mild	2	3	0	2022	2
Male	2557	3	3	FALSE	TRUE	TRUE	CALD	413	Campbelltown	ASD/GDD	Moderate	2	4	0	2022	10
Male	2560		3	FALSE	FALSE	FALSE	NOT CALD	640	Campbelltown	Not Applicable	Average	2	4	1	2022	1
Female	2170	2	3	FALSE	FALSE	FALSE	CALD	257	Liverpool			2	3	0	2022	1
Male	2176	2	3	FALSE	FALSE	FALSE	CALD	366	Fairfield	ASD/GDD	Moderate	2	4	0	2022	1
Male	2560	3	3	FALSE	TRUE	TRUE	CALD	356	Campbelltown	ASD/GDD	Moderate	2	3	0	2022	2
Male	2166	2	3	FALSE	FALSE	FALSE	CALD	248	Fairfield	ASD	Severe	2	3	1	2018	1
Male	2557	2	2	FALSE	TRUE	TRUE	NOT CALD	143	Liverpool	Not Applicable	Above Average	2	2	0	2018	3
Male	2170	1	2	FALSE	FALSE	FALSE	CALD	146	Liverpool	GDD	Moderate	2	2	0	2019	1
Male	2565	1	3	FALSE	FALSE	FALSE	NOT CALD	384	Campbelltown	ASD/GDD	Severe	2	4	0	2019	2
Male	2171	2	2	FALSE	TRUE	TRUE	NOT CALD	156	Liverpool	Average	Average	2	2	1	2019	2
Male	2170	2	2	FALSE	TRUE	TRUE		119	Liverpool	GDD	Moderate	2	2	1	2019	1
Female	2200	2	3	FALSE	FALSE	FALSE	NOT CALD	378	Bankstown	ASD	Moderate	2	4	0	2019	1
Male	2565	1	3	FALSE	FALSE	FALSE	CALD	240	Campbelltown	ASD/GDD	Moderate	2	3	0	2019	9
Male	2164	2	3	FALSE	FALSE	FALSE	CALD	389	Liverpool	ASD	Moderate	2	4	0	2019	1
Male	2560	1	3	FALSE	FALSE	FALSE	NOT CALD	420	Campbelltown	ASD/GDD	Mild	2	4	3	2019	2
Male	2170	3	2	TRUE	FALSE	TRUE	CALD	103	Liverpool	ASD	Moderate	2	2	0	2019	2
Male	2560	1	3	FALSE	FALSE	FALSE	NOT CALD	399	Campbelltown	ASD/GDD	Mild	2	4	0	2019	2
Male	2557	1	3	FALSE	FALSE	FALSE	NOT CALD	402	Campbelltown	ASD	Average	2	4	0	2019	7
Female	2567	1	3	FALSE	FALSE	FALSE	NOT CALD	426	Campbelltown	ASD/GDD	Mild	2	4	0	2019	10
Male	2567	2	3	FALSE	FALSE	FALSE	NOT CALD	378	Campbelltown	ASD	Average	2	4	0	2019	8
Female	2572	1	3	FALSE	FALSE	FALSE	NOT CALD	380	Campbelltown	ASD	Low Average	2	4	0	2019	5
Female	2171	2	2	FALSE	TRUE	TRUE	NOT CALD	95	Liverpool	GDD	Mild	2	2	0	2019	4
Male	2560	1	3	FALSE	FALSE	FALSE	NOT CALD	391	Campbelltown	ASD/GDD	Moderate	2	4	0	2019	2
Male	2166	2	3	FALSE	FALSE	FALSE	CALD	310	Fairfield	SLI	Average	2	3	0	2019	1
Male	2170	2	3	FALSE	FALSE	FALSE	NOT CALD	205	Liverpool	GDD	Moderate	2	3	0	2020	1
Male	2143	2	3	FALSE	FALSE	FALSE	CALD	182	Bankstown	ASD/GDD	Significant	2	3	0	2020	1
Female	2170	2	3	FALSE	FALSE	FALSE	CALD	267	Liverpool	GDD	Mild	2	3	0	2020	2
Male	2168	2	3	FALSE	FALSE	FALSE	CALD	183	Liverpool			2	3	0	2020	1
Male	2566	3	3	FALSE	TRUE	TRUE	NOT CALD	336	Campbelltown	GDD	Mild	2	3	0	2020	2
Male	2570	3	3	FALSE	TRUE	TRUE	NOT CALD	300	Campbelltown			2	3	0	2020	7
Male	2558	3	3	FALSE	TRUE	TRUE	NOT CALD	315	Campbelltown	ASD/GDD	Moderate	2	3	0	2020	4
Female	2171	2	1	TRUE	FALSE	TRUE	NOT CALD	71	Liverpool	GDD	Mild	2	1	0	2020	6
Male	2161	2	3	FALSE	FALSE	FALSE	CALD	319	Fairfield	ASD/GDD	Mild	2	3	0	2020	1
Female	2170	2	3	FALSE	FALSE	FALSE	CALD	265	Liverpool	ASD/GDD	Moderate	2	3	0	2021	1
Male	2164	1	1	FALSE	TRUE	TRUE	CALD	43	Fairfield	ASD/GDD	Severe	2	1	0	2021	1
Male	2560		3	FALSE	FALSE	FALSE	CALD	456	Campbelltown			2	4	0	2021	2
Male	2176	1	3	FALSE	FALSE	FALSE	NOT CALD	219	Fairfield	SLI	Average	2	3	0	2021	1
Male	2560	3	3	FALSE	TRUE	TRUE	CALD	406	Campbelltown			2	4	0	2021	2
Female	2570	2	3	FALSE	FALSE	FALSE	NOT CALD	227	Campbelltown		Moderate	2	3	0	2021	8
Female	2171	2	3	FALSE	FALSE	FALSE	CALD	278	Fairfield	ASD/GDD	Moderate	2	3	1	2021	5
Female	2560	3	3	FALSE	TRUE	TRUE	NOT CALD	360	Campbelltown	GDD	Moderate	2	3	0	2021	2
Female	2143	2	3	FALSE	FALSE	FALSE	CALD	341	Bankstown	GDD	Mild	2	3	0	2021	1
Female	2200	2	3	FALSE	FALSE	FALSE	CALD	252	Liverpool			2	3	0	2021	1
Male	2558	3	3	FALSE	TRUE	TRUE	CALD	399	Campbelltown	ASD/GDD	Severe	2	4	0	2021	2
Male	2559	3	3	FALSE	TRUE	TRUE	CALD	373	Campbelltown	ASD/GDD	Severe	2	4	1	2021	1
Male	2171	2	2	FALSE	TRUE	TRUE	NOT CALD	175	Liverpool		Mild	2	2	0	2021	6
Male	2199	2	3	FALSE	FALSE	FALSE	CALD	285	Bankstown	Not Applicable	Average	2	3	0	2021	1
Female	2166	2	3	FALSE	FALSE	FALSE	CALD	267	Fairfield	GDD	Mild	2	3	0	2021	1
Male	2750	1	3	FALSE	FALSE	FALSE	CALD	203	Fairfield	GDD	Moderate	2	3	0	2021	5
Male	2564		3	FALSE	FALSE	FALSE	CALD	331	Campbelltown	GDD	Significant	2	3	0	2021	1
Male	2565	3	3	FALSE	TRUE	TRUE	CALD	367	Campbelltown	ASD/GDD	Severe	2	4	0	2021	2
Male	2170	2	2	FALSE	TRUE	TRUE	CALD	134	Liverpool	ASD/GDD	Mild	2	2	0	2021	1
Male	2565	1	3	FALSE	FALSE	FALSE		345	Campbelltown			2	3	0	2021	7
Male	2560	3	3	FALSE	TRUE	TRUE	NOT CALD	463	Campbelltown	ASD/GDD	Moderate	2	4	0	2022	2
Male	2565	3	3	FALSE	TRUE	TRUE	CALD	482	Campbelltown	ASD/GDD	Severe	2	4	0	2022	2
Male	2168	2	3	FALSE	FALSE	FALSE	NOT CALD	286	Liverpool	GDD	Mild	2	3	0	2022	1
Male	2168	3	3	FALSE	TRUE	TRUE	CALD	302	Liverpool	GDD	Moderate	2	3	0	2022	1
Male	2560	3	3	FALSE	TRUE	TRUE	CALD	504	Campbelltown	ASD	Moderate	2	4	0	2022	2
Male	2560	3	3	FALSE	TRUE	TRUE	CALD	452	Campbelltown	ASD/GDD	Mild	2	4	0	2022	2
Male	2559	3	3	FALSE	TRUE	TRUE	NOT CALD	392	Campbelltown	ASD/GDD		2	4	1	2022	1
Female	2168	2	3	FALSE	FALSE	FALSE	CALD	212	Liverpool	GDD	Mild	2	3	0	2018	1
Male	2570	3	3	FALSE	TRUE	TRUE		343	Campbelltown	ASD	Severe	2	3	0	2018	7
Male	2166	1	3	FALSE	FALSE	FALSE	CALD	344	Fairfield	ASD	Above Average	2	3	0	2018	1
Male	2174	2	1	TRUE	FALSE	TRUE	CALD	87	Liverpool	Not Applicable	Not Applicable	2	1	1	2018	8
Male	2170	1	2	FALSE	FALSE	FALSE	CALD	134	Liverpool		Severe	2	2	0	2019	4
Female	2145	2	3	FALSE	FALSE	FALSE	CALD	411	Fairfield	GDD	Significant	2	4	0	2019	5
Male	2560	1	3	FALSE	FALSE	FALSE	CALD	365	Campbelltown	ASD/GDD	Mild	2	3	0	2019	2
Female	2219	1	3	FALSE	FALSE	FALSE	NOT CALD	412	Campbelltown	ASD	Average	2	4	0	2019	6
Female	2168	2	2	FALSE	TRUE	TRUE	CALD	157	Liverpool	ASD	Moderate	2	2	0	2019	1
Male	2170	3	3	FALSE	TRUE	TRUE	CALD	356	Liverpool	GDD	Profound	2	3	0	2019	1
Male	2213	2	2	FALSE	TRUE	TRUE	NOT CALD	167	Bankstown	GDD	Moderate	2	2	0	2019	5
Male	2170	2	2	FALSE	TRUE	TRUE	CALD	160	Liverpool	Average	Average	2	2	0	2019	2
Female	2170	1	2	FALSE	FALSE	FALSE	CALD	92	Liverpool	GDD	Mild	2	2	0	2019	1
Male	2566	1	3	FALSE	FALSE	FALSE	CALD	379	Campbelltown	ASD/GDD	Severe	2	4	0	2019	2
Male	2170	2	2	FALSE	TRUE	TRUE	CALD	149	Fairfield	ASD/GDD	Severe	2	2	0	2019	1
Female	2560	1	3	FALSE	FALSE	FALSE	CALD	359	Campbelltown	ASD	Severe	2	3	0	2019	4
Female	2560	1	3	FALSE	FALSE	FALSE	CALD	366	Campbelltown	ASD	Moderate	2	4	0	2019	4
Female	2565	2	3	FALSE	FALSE	FALSE	NOT CALD	329	Campbelltown	ASD	Mild	2	3	0	2019	2
Male	2177	2	3	FALSE	FALSE	FALSE	CALD	517	Fairfield		Not Applicable	2	4	1	2019	1
Female	2560	2	3	FALSE	FALSE	FALSE	NOT CALD	426	Campbelltown	ASD	Low Average	2	4	0	2020	1
Male	2166	2	3	FALSE	FALSE	FALSE	CALD	422	Fairfield	ASD	Significant	2	4	0	2020	1
Male	2168	2	2	FALSE	TRUE	TRUE	CALD	140	Liverpool	GDD	Moderate	2	2	0	2020	1
Male	2557	3	3	FALSE	TRUE	TRUE	CALD	360	Campbelltown	ASD/GDD	Mild	2	3	0	2020	7
Female	2166	3	3	FALSE	TRUE	TRUE	CALD	425	Fairfield	ASD	Moderate	2	4	0	2020	1
Female	2560	3	3	FALSE	TRUE	TRUE	NOT CALD	213	Campbelltown	GDD	Mild	2	3	2	2020	3
Male	2570	3	3	FALSE	TRUE	TRUE	CALD	209	Liverpool	Average	Borderline	2	3	0	2020	7
Female	2168	2	1	TRUE	FALSE	TRUE	CALD	68	Liverpool	SLI	Borderline	2	1	0	2020	1
Male	2560	2	3	FALSE	FALSE	FALSE	CALD	387	Liverpool	ASD/GDD	Mild	2	4	1	2020	2
Male	2560	1	3	FALSE	FALSE	FALSE	NOT CALD	323	Campbelltown			2	3	2	2020	1
Male	2176	2	3	FALSE	FALSE	FALSE	CALD	353	Fairfield	SLI	Low Average	2	3	0	2020	1
Male	2166	1	2	FALSE	FALSE	FALSE	CALD	100	Fairfield	ASD/GDD	Moderate	2	2	0	2020	1
Male	2176	2	3	FALSE	FALSE	FALSE	NOT CALD	443	Fairfield	ASD/GDD	Moderate	2	4	0	2021	1
Male	2572		3	FALSE	FALSE	FALSE	NOT CALD	351	Campbelltown	ASD/GDD	Significant	2	3	0	2021	5
Female	2166	2	1	TRUE	FALSE	TRUE	CALD	35	Fairfield	SLI	Mild	2	1	0	2021	1
Female	2171	2	3	FALSE	FALSE	FALSE		342	Liverpool	ASD/GDD	Moderate	2	3	0	2021	2
Male	2164	2	3	FALSE	FALSE	FALSE	CALD	358	Fairfield	ASD/GDD	Mild	2	3	0	2021	1
Male	2170	2	3	FALSE	FALSE	FALSE	CALD	323	Liverpool	ASD/GDD	Severe	2	3	0	2021	2
Male	2166	2	3	FALSE	FALSE	FALSE	CALD	316	Fairfield	GDD	Mild	2	3	0	2021	1
Male	2165	1	1	FALSE	TRUE	TRUE	CALD	32	Fairfield	ASD/GDD	Severe	2	1	0	2021	1
Male	2170	2	3	FALSE	FALSE	FALSE		294	Liverpool	GDD	Mild	2	3	0	2021	6
Male	2559	2	1	TRUE	FALSE	TRUE	CALD	35	Campbelltown		Significant	2	1	0	2021	1
Male	2168	2	3	FALSE	FALSE	FALSE	CALD	258	Liverpool	ASD/GDD	Mild	2	3	0	2021	1
Male	2170	2	3	FALSE	FALSE	FALSE	CALD	251	Liverpool	GDD	Moderate	2	3	1	2021	1
Male	2168	2	3	FALSE	FALSE	FALSE		289	Liverpool	ASD/GDD	Moderate	2	3	0	2021	1
Male	2565	2	3	FALSE	FALSE	FALSE	NOT CALD	358	Campbelltown	ASD/GDD	Mild	2	3	0	2021	7
Male	2168		3	FALSE	FALSE	FALSE	CALD	279	Liverpool			2	3	0	2021	1
Female	2170		3	FALSE	FALSE	FALSE	CALD	334	Liverpool			2	3	2	2022	1
Male	2566	3	3	FALSE	TRUE	TRUE	CALD	414	Campbelltown	ASD/GDD	Moderate	2	4	0	2022	3
Female	2570	3	3	FALSE	TRUE	TRUE	CALD	427	Campbelltown	ASD/GDD	Moderate	2	4	1	2022	7
Female	2166	1	2	FALSE	FALSE	FALSE	CALD	95	Fairfield	GDD	Moderate	2	2	0	2022	1
Male	2557	3	3	FALSE	TRUE	TRUE	NOT CALD	378	Campbelltown			2	4	1	2022	7
Male	2560	1	3	FALSE	FALSE	FALSE	NOT CALD	386	Campbelltown	ASD/GDD	Severe	2	4	0	2018	3
Female	2143	1	3	FALSE	FALSE	FALSE	CALD	280	Bankstown	GDD	Significant	2	3	0	2018	5
Male	2566	1	3	FALSE	FALSE	FALSE	CALD	383	Campbelltown	ASD/GDD	Moderate	2	4	0	2018	4
Male	2570	3	3	FALSE	TRUE	TRUE	NOT CALD	363	Campbelltown	GDD	Mild	2	3	0	2018	8
Male	2170	2	2	FALSE	TRUE	TRUE	CALD	113	Liverpool	GDD	Moderate	2	2	0	2019	4
Female	2166	1	3	FALSE	FALSE	FALSE	CALD	371	Fairfield	Not Applicable	Significant	2	4	0	2019	1
Male	2558	1	3	FALSE	FALSE	FALSE	CALD	393	Campbelltown	ASD	Average	2	4	0	2019	4
Female	2560	1	3	FALSE	FALSE	FALSE	CALD	358	Campbelltown	ASD	Severe	2	3	0	2019	2
Female	2190	2	3	FALSE	FALSE	FALSE	CALD	268	Bankstown	ASD/GDD	Moderate	2	3	0	2019	1
Male	2173	2	2	FALSE	TRUE	TRUE	NOT CALD	132	Liverpool	GDD	Moderate	2	2	0	2019	9
Male	2176	2	3	FALSE	FALSE	FALSE	CALD	343	Fairfield	ASD/GDD	Severe	2	3	0	2019	1
Male	2564	1	3	FALSE	FALSE	FALSE	CALD	441	Campbelltown	ASD	Average	2	4	0	2019	1
Male	2167	1	3	FALSE	FALSE	FALSE	NOT CALD	384	Campbelltown	ASD/GDD	Moderate	2	4	0	2019	5
Female	2570	1	3	FALSE	FALSE	FALSE	CALD	374	Campbelltown	GDD	Mild	2	4	0	2019	7
Male	2212	2	3	FALSE	FALSE	FALSE	CALD	228	Bankstown	ASD	Moderate	2	3	0	2019	3
Male	2196	1	3	FALSE	FALSE	FALSE	CALD	232	Bankstown	Average	Low Average	2	3	0	2019	1
Male	2168	2	2	FALSE	TRUE	TRUE	CALD	98	Liverpool	ASD	Above Average	2	2	0	2019	1
Male	2170	2	2	FALSE	TRUE	TRUE	NOT CALD	173	Liverpool	GDD	Mild	2	2	1	2019	1
Female	2168	3	3	FALSE	TRUE	TRUE	CALD	210	Liverpool	GDD	Significant	2	3	0	2020	1
Male	2170	2	2	FALSE	TRUE	TRUE	CALD	176	Liverpool	GDD	Mild	2	2	1	2020	2
Male	2218	3	3	FALSE	TRUE	TRUE	CALD	356	Campbelltown	GDD	Severe	2	3	0	2020	4
Male	2566	1	3	FALSE	FALSE	FALSE	CALD	383	Campbelltown	ASD	Significant	2	4	0	2020	2
Female	2168	1	3	FALSE	FALSE	FALSE		233	Liverpool			2	3	0	2020	1
Male	2567	2	2	FALSE	TRUE	TRUE	CALD	147	Liverpool		Low Average	2	2	0	2020	10
Male	2560	1	3	FALSE	FALSE	FALSE	CALD	328	Campbelltown			2	3	0	2020	3
Male	2564	3	3	FALSE	TRUE	TRUE	CALD	334	Campbelltown			2	3	0	2020	1
Male	2168	2	3	FALSE	FALSE	FALSE	CALD	346	Liverpool	GDD	Moderate	2	3	1	2020	1
Male	2558	3	2	TRUE	FALSE	TRUE	CALD	141	Campbelltown			2	2	0	2020	4
Male	2165	2	3	FALSE	FALSE	FALSE	CALD	238	Fairfield	GDD	Mild	2	3	0	2020	1
Male	2560	3	3	FALSE	TRUE	TRUE	CALD	400	Campbelltown	ASD/GDD	Moderate	2	4	0	2021	1
Male	2162	3	2	TRUE	FALSE	TRUE	CALD	134	Bankstown	GDD	Moderate	2	2	0	2021	1
Female	2557	3	3	FALSE	TRUE	TRUE	CALD	426	Campbelltown			2	4	0	2021	7
Male	2164		3	FALSE	FALSE	FALSE	CALD	222	Fairfield	ASD	Moderate	2	3	0	2021	1
Male	2195	2	3	FALSE	FALSE	FALSE	CALD	315	Bankstown	ASD/GDD	Mild	2	3	0	2021	1
Male	2165	2	3	FALSE	FALSE	FALSE		346	Fairfield	ASD/GDD	Significant	2	3	0	2021	1
Male	2565	3	3	FALSE	TRUE	TRUE	CALD	351	Campbelltown	ASD/GDD		2	3	0	2021	9
Male	2179	2	2	FALSE	TRUE	TRUE	CALD	180	Liverpool	Not Applicable	Borderline	2	2	0	2021	5
Female	2190	2	3	FALSE	FALSE	FALSE	CALD	316	Bankstown	GDD	Significant	2	3	0	2021	1
Male	2168	2	2	FALSE	TRUE	TRUE	CALD	148	Liverpool	ASD	Average	2	2	0	2021	2
Male	2752	3	3	FALSE	TRUE	TRUE	NOT CALD	595	Campbelltown	Average	Average	2	4	0	2022	9
Male	2177	2	3	FALSE	FALSE	FALSE	CALD	490	Fairfield	ASD	Moderate	2	4	0	2022	1
Male	2167	3	3	FALSE	TRUE	TRUE	CALD	415	Campbelltown	ASD/GDD	Moderate	2	4	0	2022	5
Male	2565	3	3	FALSE	TRUE	TRUE	CALD	397	Campbelltown	ASD/GDD	Mild	2	4	0	2022	9
Male	2560	3	3	FALSE	TRUE	TRUE	NOT CALD	627	Campbelltown			2	4	0	2022	1
Male	2211	3	3	FALSE	TRUE	TRUE	NOT CALD	330	Bankstown	ASD/GDD	Severe	2	3	0	2022	8
Male	2174	2	3	FALSE	FALSE	FALSE	CALD	426	Liverpool	GDD	Severe	2	4	0	2022	8
Female	2197	3	3	FALSE	TRUE	TRUE	CALD	470	Bankstown	ASD/GDD	Moderate	2	4	0	2022	1
Male	2570	3	3	FALSE	TRUE	TRUE	CALD	405	Campbelltown			2	4	0	2022	7
Female	2200	2	3	FALSE	FALSE	FALSE	CALD	475	Bankstown	ASD/GDD	Significant	2	4	0	2022	1
Male	2166		2	FALSE	FALSE	FALSE	CALD	144	Fairfield	GDD	Moderate	2	2	0	2022	1
Male	2566	2	3	FALSE	FALSE	FALSE	CALD	386	Campbelltown			2	4	0	2022	4
Male	2176	2	2	FALSE	TRUE	TRUE	NOT CALD	172	Fairfield	ASD	Significant	2	2	0	2018	1
Female	2171	2	3	FALSE	FALSE	FALSE	CALD	216	Liverpool	GDD	Moderate	2	3	0	2018	6
Male	2170	1	2	FALSE	FALSE	FALSE	CALD	136	Liverpool	ASD	Moderate	2	2	0	2018	2
Male	2160	1	3	FALSE	FALSE	FALSE	CALD	335	Fairfield	GDD	Mild	2	3	0	2018	1
Male	2170	1	1	FALSE	TRUE	TRUE	CALD	84	Liverpool	ASD	Mild	2	1	0	2018	1
Male	2212	2	2	FALSE	TRUE	TRUE	NOT CALD	123	Bankstown	Not Applicable	Significant	2	2	0	2018	9
Male	2170	1	3	FALSE	FALSE	FALSE	CALD	196	Liverpool	GDD	Severe	2	3	0	2019	1
Male	2560	2	3	FALSE	FALSE	FALSE	CALD	392	Bankstown	ASD	Moderate	2	4	0	2019	2
Male	2558	3	3	FALSE	TRUE	TRUE	NOT CALD	354	Campbelltown	ASD	Average	2	3	1	2019	2
Male	2213	2	2	FALSE	TRUE	TRUE	NOT CALD	161	Bankstown	GDD	Mild	2	2	0	2019	5
Female	2564	3	2	TRUE	FALSE	TRUE	NOT CALD	114	Campbelltown	ASD/GDD	Profound	2	2	0	2019	1
Male	2170	1	3	FALSE	FALSE	FALSE	CALD	271	Liverpool	ASD	Above Average	2	3	0	2019	2
Female	2570	1	3	FALSE	FALSE	FALSE	NOT CALD	379	Campbelltown	ASD	Average	2	4	0	2019	7
Male	2163	2	3	FALSE	FALSE	FALSE	CALD	310	Fairfield	ASD/GDD	Moderate	2	3	0	2019	1
Male	2176	2	2	FALSE	TRUE	TRUE	CALD	106	Liverpool	GDD		2	2	0	2019	1
Male	2170	2	2	FALSE	TRUE	TRUE	CALD	92	Liverpool	ASD/GDD	Above Average	2	2	0	2019	1
Male	2177	3	2	TRUE	FALSE	TRUE	CALD	103	Fairfield	ASD/GDD	Severe	2	2	0	2020	1
Female	2177	3	3	FALSE	TRUE	TRUE	CALD	215	Fairfield	ASD/GDD	Severe	2	3	0	2020	1
Female	2565	3	3	FALSE	TRUE	TRUE	CALD	310	Liverpool	ASD/GDD	Moderate	2	3	0	2020	2
Male	2558	3	3	FALSE	TRUE	TRUE	CALD	378	Campbelltown	ASD/GDD	Severe	2	4	0	2020	4
Male	2560	3	3	FALSE	TRUE	TRUE	CALD	370	Bankstown		Above Average	2	4	0	2020	2
Male	2171	2	1	TRUE	FALSE	TRUE	CALD	86	Liverpool	GDD	Mild	2	1	0	2020	5
Male	2560	2	2	FALSE	TRUE	TRUE		121	Liverpool	ASD	Moderate	2	2	0	2020	2
Male	2171	2	3	FALSE	FALSE	FALSE	CALD	230	Liverpool	GDD	Significant	2	3	2	2020	5
Male	2165	2	3	FALSE	FALSE	FALSE	NOT CALD	380	Fairfield	GDD	Mild	2	4	0	2020	1
Male	2570	2	3	FALSE	FALSE	FALSE	CALD	312	Campbelltown			2	3	0	2020	7
Male	2570	3	3	FALSE	TRUE	TRUE	CALD	325	Campbelltown			2	3	0	2020	7
Male	2170	2	3	FALSE	FALSE	FALSE	CALD	224	Liverpool	ASD/GDD	Moderate	2	3	1	2020	1
Male	2166	1	3	FALSE	FALSE	FALSE		264	Fairfield	GDD	Significant	2	3	0	2020	1
Male	2166	2	3	FALSE	FALSE	FALSE	CALD	247	Fairfield	ASD/GDD	Significant	2	3	0	2020	1
Male	2166	2	3	FALSE	FALSE	FALSE	CALD	304	Fairfield	ASD/GDD	Mild	2	3	0	2021	1
Male	2565	3	3	FALSE	TRUE	TRUE	NOT CALD	426	Campbelltown	GDD	Mild	2	4	0	2021	2
Female	2558	2	3	FALSE	FALSE	FALSE	NOT CALD	323	Campbelltown	ASD/GDD	Moderate	2	3	0	2021	2
Female	2162	2	3	FALSE	FALSE	FALSE	CALD	245	Liverpool	GDD	Mild	2	3	1	2021	1
Female	2570	3	3	FALSE	TRUE	TRUE	NOT CALD	385	Campbelltown	Not Applicable	Mild	2	4	0	2021	7
Male	2567		3	FALSE	FALSE	FALSE	NOT CALD	344	Campbelltown		Significant	2	3	0	2021	7
Male	2560	3	3	FALSE	TRUE	TRUE	NOT CALD	366	Campbelltown			2	4	0	2021	2
Male	2171	2	3	FALSE	FALSE	FALSE	CALD	213	Fairfield	GDD	Significant	2	3	0	2021	4
Male	2560		2	FALSE	FALSE	FALSE	CALD	116	Campbelltown		Significant	2	2	1	2021	1
Male	2170	2	2	FALSE	TRUE	TRUE	NOT CALD	173	Liverpool		Moderate	2	2	0	2021	1
Female	2575	2	3	FALSE	FALSE	FALSE	NOT CALD	233	Bowral	Average	Average	2	3	0	2021	5
Female	2565	2	3	FALSE	FALSE	FALSE	CALD	262	Campbelltown	ASD/GDD	Severe	2	3	0	2021	9
Male	2560	3	3	FALSE	TRUE	TRUE	CALD	448	Campbelltown	ASD/GDD	Moderate	2	4	0	2022	2
Male	2168	2	3	FALSE	FALSE	FALSE		312	Liverpool	ASD/GDD	Average	2	3	0	2022	1
Male	2560	3	3	FALSE	TRUE	TRUE	CALD	439	Campbelltown	ASD/GDD	Moderate	2	4	0	2022	1
Male	2565	2	2	FALSE	TRUE	TRUE	CALD	128	Campbelltown	GDD	Mild	2	2	0	2022	2
Male	2566	3	3	FALSE	TRUE	TRUE	CALD	420	Campbelltown			2	4	0	2022	2
Male	2567	3	3	FALSE	TRUE	TRUE	CALD	383	Campbelltown			2	4	0	2022	6
Male	2573	3	3	FALSE	TRUE	TRUE	NOT CALD	356	Campbelltown			2	3	0	2022	4
Male	2569	1	3	FALSE	FALSE	FALSE	NOT CALD	357	Campbelltown	ASD	Mild	2	3	0	2018	9
Male	2565	1	3	FALSE	FALSE	FALSE	NOT CALD	364	Campbelltown	ASD	Low Average	2	3	0	2018	2
Female	2174	2	2	FALSE	TRUE	TRUE	CALD	164	Liverpool	Average	Average	2	2	0	2018	8
Female	2558	1	3	FALSE	FALSE	FALSE	NOT CALD	393	Campbelltown	ASD	Average	2	4	0	2018	4
Female	2566	1	3	FALSE	FALSE	FALSE	CALD	403	Campbelltown	Average	Low Average	2	4	0	2019	2
Male	2200	2	3	FALSE	FALSE	FALSE	NOT CALD	215	Bankstown	GDD	Moderate	2	3	0	2019	1
Female	2567	1	3	FALSE	FALSE	FALSE	NOT CALD	375	Campbelltown	ASD/GDD	Severe	2	4	0	2019	10
Male	2560	2	3	FALSE	FALSE	FALSE	CALD	413	Campbelltown	ASD	Moderate	2	4	1	2019	1
Male	2173	1	1	FALSE	TRUE	TRUE	NOT CALD	50	Liverpool	ASD	Moderate	2	1	0	2019	9
Male	2168	1	1	FALSE	TRUE	TRUE	CALD	54	Liverpool	ASD/GDD	Above Average	2	1	0	2019	1
Male	2570	1	3	FALSE	FALSE	FALSE		276	Campbelltown	ASD/GDD	Moderate	2	3	0	2019	7
Male	2166	2	3	FALSE	FALSE	FALSE	CALD	469	Fairfield	Not Applicable	Not Applicable	2	4	0	2019	1
Male	2170	2	1	TRUE	FALSE	TRUE	CALD	16	Liverpool	SLI	Significant	2	1	0	2019	1
Male	2567	2	2	FALSE	TRUE	TRUE	CALD	119	Liverpool	GDD	Mild	2	2	0	2019	6
Male	2168	2	2	FALSE	TRUE	TRUE	NOT CALD	119	Liverpool	ASD	Above Average	2	2	0	2019	1
Male	2171	2	3	FALSE	FALSE	FALSE	CALD	280	Fairfield	GDD	Mild	2	3	0	2019	5
Male	2143	2	3	FALSE	FALSE	FALSE	CALD	182	Bankstown	GDD	Moderate	2	3	0	2019	1
Male	2176	2	3	FALSE	FALSE	FALSE	CALD	357	Fairfield	GDD	Borderline	2	3	0	2019	1
Male	2200	2	3	FALSE	FALSE	FALSE	CALD	611	Bankstown	ASD	Moderate	2	4	0	2019	1
Female	2567	2	3	FALSE	FALSE	FALSE	NOT CALD	341	Campbelltown	Average	Average	2	3	1	2020	10
Male	2200	2	3	FALSE	FALSE	FALSE	CALD	224	Bankstown	ASD	Severe	2	3	0	2020	1
Male	2166	2	3	FALSE	FALSE	FALSE	NOT CALD	343	Fairfield	GDD	Moderate	2	3	1	2020	1
Male	2558	2	3	FALSE	FALSE	FALSE	CALD	232	Liverpool	ASD/GDD	Moderate	2	3	0	2020	6
Male	2190	1	3	FALSE	FALSE	FALSE	CALD	347	Bankstown	GDD	Mild	2	3	0	2020	1
Male	2564	2	3	FALSE	FALSE	FALSE	NOT CALD	353	Campbelltown			2	3	2	2020	1
Male	2170	2	3	FALSE	FALSE	FALSE	CALD	222	Liverpool	ASD	Severe	2	3	0	2020	1
Female	2564	3	3	FALSE	TRUE	TRUE	NOT CALD	360	Campbelltown	ASD/GDD	Moderate	2	3	1	2020	1
Male	2566	3	3	FALSE	TRUE	TRUE	CALD	340	Campbelltown	ASD/GDD	Mild	2	3	0	2020	3
Male	2570	3	3	FALSE	TRUE	TRUE	NOT CALD	346	Campbelltown	ASD/GDD	Moderate	2	3	0	2020	8
Male	2564	1	3	FALSE	FALSE	FALSE	NOT CALD	328	Campbelltown			2	3	1	2020	1
Male	2567	3	3	FALSE	TRUE	TRUE	NOT CALD	358	Campbelltown			2	3	0	2020	6
Male	2196		3	FALSE	FALSE	FALSE	CALD	246	Bankstown	Not Applicable		2	3	0	2020	1
Male	2166	2	3	FALSE	FALSE	FALSE	CALD	449	Fairfield			2	4	0	2020	1
Male	2560	3	3	FALSE	TRUE	TRUE	CALD	322	Campbelltown	ASD	Mild	2	3	0	2020	1
Male	2168	2	2	FALSE	TRUE	TRUE	CALD	128	Liverpool	ASD/GDD	Moderate	2	2	0	2020	1
	2165	2	3	FALSE	FALSE	FALSE	CALD	278	Fairfield	GDD	Moderate	2	3	0	2020	1
Female	2170	2	2	FALSE	TRUE	TRUE	CALD	120	Liverpool	ASD/GDD	Moderate	2	2	0	2020	1
Female	2174	2	3	FALSE	FALSE	FALSE	CALD	314	Liverpool	ASD/GDD	Moderate	2	3	0	2020	8
Female	2166	2	3	FALSE	FALSE	FALSE	CALD	329	Fairfield	SLI	Borderline	2	3	0	2020	1
Male	2570	3	3	FALSE	TRUE	TRUE	CALD	372	Campbelltown			2	4	0	2020	8
Male	2570	3	3	FALSE	TRUE	TRUE	CALD	397	Campbelltown			2	4	0	2020	8
Male	2199		3	FALSE	FALSE	FALSE		223	Bankstown	GDD	Significant	2	3	0	2020	1
Female	2570	3	3	FALSE	TRUE	TRUE	CALD	346	Campbelltown			2	3	0	2020	7
Male	2565	3	3	FALSE	TRUE	TRUE	CALD	424	Campbelltown	ASD/GDD	Mild	2	4	0	2021	2
Male	2170	2	3	FALSE	FALSE	FALSE		261	Liverpool	ASD	Moderate	2	3	0	2021	4
Male	2166	1	3	FALSE	FALSE	FALSE	CALD	406	Fairfield	ASD		2	4	0	2021	1
Female	2177		3	FALSE	FALSE	FALSE	CALD	307	Campbelltown	GDD	Significant	2	3	0	2021	1
Male	2564	3	3	FALSE	TRUE	TRUE	CALD	387	Campbelltown		Moderate	2	4	0	2021	1
Female	2574	3	3	FALSE	TRUE	TRUE	NOT CALD	512	Campbelltown	Average	Average	2	4	2	2021	8
Male	2564	3	3	FALSE	TRUE	TRUE	CALD	206	Campbelltown	ASD/GDD	Mild	2	3	0	2021	1
Male	2170	2	2	FALSE	TRUE	TRUE	NOT CALD	151	Liverpool	ASD	Average	2	2	0	2021	1
Male	2570	3	3	FALSE	TRUE	TRUE	NOT CALD	387	Campbelltown	GDD	Significant	2	4	0	2021	7
Male	2166	2	3	FALSE	FALSE	FALSE	CALD	278	Fairfield	GDD	Significant	2	3	0	2022	1
Male	2170	2	3	FALSE	FALSE	FALSE	CALD	284	Liverpool	ASD/GDD	Moderate	2	3	0	2022	1
Male	2174	2	3	FALSE	FALSE	FALSE	CALD	191	Liverpool	ASD	Significant	2	3	1	2018	8
Male	2560	3	3	FALSE	TRUE	TRUE	NOT CALD	395	Campbelltown	ASD/GDD	Mild	2	4	0	2018	2
Male	2565	1	2	FALSE	FALSE	FALSE	CALD	163	Liverpool	ASD	Moderate	2	2	0	2019	9
Male	2171	3	2	TRUE	FALSE	TRUE	CALD	135	Liverpool	ASD/GDD	Moderate	2	2	1	2019	6
Female	2165	1	3	FALSE	FALSE	FALSE	CALD	359	Fairfield	GDD	Significant	2	3	0	2019	1
Male	2170	1	2	FALSE	FALSE	FALSE	CALD	153	Liverpool	ASD	Moderate	2	2	0	2019	2
Male	2564	1	3	FALSE	FALSE	FALSE	CALD	373	Campbelltown	ASD	Moderate	2	4	0	2019	1
Male	2170	3	1	TRUE	FALSE	TRUE	CALD	50	Liverpool	ASD	Severe	2	1	0	2019	6
Male	2745	2	3	FALSE	FALSE	FALSE	NOT CALD	411	Campbelltown	GDD	Mild	2	4	0	2019	9
Male	2196	2	3	FALSE	FALSE	FALSE	NOT CALD	253	Bankstown	ASD	Severe	2	3	0	2019	1
Male	2566	3	3	FALSE	TRUE	TRUE	CALD	381	Campbelltown	ASD	Moderate	2	4	0	2019	4
Female	2170	2	2	FALSE	TRUE	TRUE	NOT CALD	177	Fairfield	ASD/GDD	Moderate	2	2	0	2019	1
Female	2566	1	3	FALSE	FALSE	FALSE	CALD	392	Campbelltown	ASD	Average	2	4	0	2019	2
Male	2179	2	2	FALSE	TRUE	TRUE	NOT CALD	95	Liverpool	ASD	Mild	2	2	0	2019	7
Male	2200	2	3	FALSE	FALSE	FALSE	CALD	214	Bankstown	GDD	Mild	2	3	0	2019	1
Male	2566	2	3	FALSE	FALSE	FALSE	CALD	391	Campbelltown	ASD/GDD	Moderate	2	4	0	2019	2
Male	2566	2	3	FALSE	FALSE	FALSE	CALD	405	Campbelltown	ASD/GDD	Above Average	2	4	0	2019	2
Male	2566	3	3	FALSE	TRUE	TRUE	CALD	353	Campbelltown	ASD/GDD	Mild	2	3	0	2020	2
Male	2162	2	3	FALSE	FALSE	FALSE	CALD	238	Bankstown	ASD	Mild	2	3	0	2020	1
Male	2170	2	3	FALSE	FALSE	FALSE	CALD	266	Liverpool	ASD/GDD	Moderate	2	3	0	2020	1
Male	2171	2	2	FALSE	TRUE	TRUE		133	Liverpool		Not Applicable	2	2	0	2020	5
Female	2190	2	3	FALSE	FALSE	FALSE	CALD	272	Bankstown	GDD	Mild	2	3	0	2020	1
Female	2570	3	3	FALSE	TRUE	TRUE	NOT CALD	364	Campbelltown		Average	2	3	0	2020	7
Male	2214	2	3	FALSE	FALSE	FALSE		266	Liverpool	Not Applicable	Low Average	2	3	0	2020	8
Female	2559	1	3	FALSE	FALSE	FALSE	CALD	351	Campbelltown	ASD/GDD	Mild	2	3	0	2020	1
Male	2170	3	3	FALSE	TRUE	TRUE		197	Liverpool	ASD	Moderate	2	3	0	2020	6
Female	2200	2	3	FALSE	FALSE	FALSE	NOT CALD	250	Bankstown	GDD	Moderate	2	3	0	2020	1
Male	2170	1	3	FALSE	FALSE	FALSE	CALD	185	Liverpool	ASD/GDD	Severe	2	3	0	2020	4
Male	2197	2	3	FALSE	FALSE	FALSE		251	Bankstown	GDD	Mild	2	3	0	2020	1
Male	2165	3	3	FALSE	TRUE	TRUE	CALD	351	Liverpool	Average	Low Average	2	3	0	2020	1
Female	2540	2	3	FALSE	FALSE	FALSE	NOT CALD	324	Bowral	Average	Average	2	3	0	2020	5
Male	2177	2	3	FALSE	FALSE	FALSE	CALD	279	Fairfield	ASD/GDD	Significant	2	3	0	2020	1
Male	2560	3	3	FALSE	TRUE	TRUE	CALD	424	Campbelltown	ASD/GDD	Moderate	2	4	0	2021	9
Male	2560		3	FALSE	FALSE	FALSE	NOT CALD	371	Campbelltown		Significant	2	4	1	2021	1
Male	2170	2	3	FALSE	FALSE	FALSE	CALD	202	Liverpool	ASD/GDD	Moderate	2	3	0	2021	6
Male	2566	3	3	FALSE	TRUE	TRUE	NOT CALD	593	Campbelltown	ASD/GDD	Low Average	2	4	0	2021	2
Male	2162	2	3	FALSE	FALSE	FALSE	CALD	336	Bankstown	ASD/GDD	Moderate	2	3	0	2022	1
Male	2212	2	3	FALSE	FALSE	FALSE	CALD	419	Bankstown	GDD	Mild	2	4	0	2022	3
Male	2161	1	3	FALSE	FALSE	FALSE	CALD	344	Fairfield	GDD	Moderate	2	3	0	2022	1
Male	2565	3	3	FALSE	TRUE	TRUE	CALD	401	Campbelltown	GDD	Moderate	2	4	0	2018	10
Male	2170	1	3	FALSE	FALSE	FALSE	CALD	241	Liverpool	ASD	Moderate	2	3	0	2018	1
Male	2565	3	3	FALSE	TRUE	TRUE	NOT CALD	372	Campbelltown	GDD	Moderate	2	4	0	2018	2
Female	2571	1	3	FALSE	FALSE	FALSE	NOT CALD	385	Campbelltown	ASD	Average	2	4	0	2019	10
Female	2196	2	3	FALSE	FALSE	FALSE	CALD	377	Fairfield	Not Applicable	Not Applicable	2	4	1	2019	1
female	2199	2	3	FALSE	FALSE	FALSE	NOT CALD	221	Bankstown	GDD	Mild	2	3	0	2019	1
Male	2211	2	3	FALSE	FALSE	FALSE	CALD	366	Bankstown	ASD	Severe	2	4	0	2019	4
Male	2171	2	3	FALSE	FALSE	FALSE	CALD	291	Liverpool	ASD	Severe	2	3	0	2019	2
Male	2198	2	3	FALSE	FALSE	FALSE	CALD	222	Bankstown	ASD	Mild	2	3	0	2019	4
Male	2570	1	3	FALSE	FALSE	FALSE	NOT CALD	456	Campbelltown	ASD/GDD	Mild	2	4	0	2019	4
Male	2567	3	3	FALSE	TRUE	TRUE	CALD	381	Campbelltown	ASD	Moderate	2	4	1	2019	8
Male	2565	2	3	FALSE	FALSE	FALSE	CALD	428	Campbelltown	ASD/GDD	Severe	2	4	0	2019	7
Male	2173	1	3	FALSE	FALSE	FALSE	NOT CALD	441	Campbelltown	ASD/GDD	Moderate	2	4	0	2019	9
Male	2200	2	3	FALSE	FALSE	FALSE	CALD	217	Bankstown	GDD	Mild	2	3	0	2019	1
Female	2567	1	3	FALSE	FALSE	FALSE	NOT CALD	346	Campbelltown	ASD/GDD	Mild	2	3	0	2019	8
Female	2170	2	2	FALSE	TRUE	TRUE	CALD	98	Liverpool	ASD	Moderate	2	2	0	2019	1
Male	2564	2	3	FALSE	FALSE	FALSE	CALD	306	Bankstown	ASD	Moderate	2	3	0	2019	1
Male	2170	2	2	FALSE	TRUE	TRUE	CALD	170	Liverpool	ASD	Average	2	2	0	2019	1
Male	2570	3	3	FALSE	TRUE	TRUE	NOT CALD	421	Campbelltown	ASD	Moderate	2	4	0	2020	8
Male	2170	2	1	TRUE	FALSE	TRUE	CALD	76	Liverpool	GDD		2	1	0	2020	1
Female	2570	3	3	FALSE	TRUE	TRUE		364	Campbelltown			2	3	0	2020	4
Male	2560	3	3	FALSE	TRUE	TRUE	CALD	322	Campbelltown	ASD/GDD	Moderate	2	3	0	2020	2
Male	2565	3	3	FALSE	TRUE	TRUE		316	Campbelltown			2	3	0	2020	2
Male	2566	3	3	FALSE	TRUE	TRUE	CALD	304	Campbelltown			2	3	0	2020	4
Female	2170	2	3	FALSE	FALSE	FALSE	CALD	208	Liverpool	GDD	Mild	2	3	0	2020	6
Female	2560	2	3	FALSE	FALSE	FALSE		668	Campbelltown	ASD/GDD	Moderate	2	4	0	2020	2
Male	2166	1	1	FALSE	TRUE	TRUE	CALD	29	Fairfield	GDD	Mild	2	1	0	2021	1
Male	2170	2	3	FALSE	FALSE	FALSE		269	Liverpool	ASD/GDD	Mild	2	3	0	2021	4
Male	2571	3	3	FALSE	TRUE	TRUE	NOT CALD	303	Campbelltown		Low Average	2	3	0	2021	8
Male	2170	2	3	FALSE	FALSE	FALSE	NOT CALD	293	Liverpool	ASD	Mild	2	3	0	2021	1
Male	2171	2	3	FALSE	FALSE	FALSE	NOT CALD	203	Liverpool	ASD	Moderate	2	3	0	2021	5
Male	2557	3	3	FALSE	TRUE	TRUE	CALD	355	Campbelltown	ASD	Average	2	3	0	2021	10
	2556	2	3	FALSE	FALSE	FALSE	CALD	287	Campbelltown		Significant	2	3	0	2021	6
Male	2165	1	2	FALSE	FALSE	FALSE		180	Liverpool	ASD/GDD	Moderate	2	2	0	2021	1
Male	2570	3	3	FALSE	TRUE	TRUE	CALD	349	Campbelltown	ASD/GDD	Mild	2	3	0	2021	6
Male	2170	2	2	FALSE	TRUE	TRUE	CALD	179	Liverpool	ASD/GDD	Severe	2	2	0	2021	4
Male	2170	2	2	FALSE	TRUE	TRUE	CALD	179	Liverpool	GDD	Mild	2	2	0	2021	4
Male	2174	2	3	FALSE	FALSE	FALSE		338	Liverpool	ASD/GDD	Mild	2	3	0	2021	8
Male	2170	2	3	FALSE	FALSE	FALSE		207	Liverpool	GDD	Mild	2	3	1	2021	4
Female	2427		3	FALSE	FALSE	FALSE	NOT CALD	338	Campbelltown	GDD	Significant	2	3	0	2021	2
Female	2168	3	3	FALSE	TRUE	TRUE	CALD	290	Fairfield	SLI	Not Applicable	2	3	0	2021	1
Female	2558	3	3	FALSE	TRUE	TRUE	NOT CALD	544	Campbelltown	GDD	Moderate	2	4	0	2022	2
Male	2171	3	3	FALSE	TRUE	TRUE	CALD	281	Liverpool	ASD	Severe	2	3	0	2022	4
Male	2570	2	3	FALSE	FALSE	FALSE	NOT CALD	399	Campbelltown			2	4	0	2022	8
Male	2560	3	3	FALSE	TRUE	TRUE	NOT CALD	379	Campbelltown	ASD/GDD	Severe	2	4	0	2022	4
Male	2168	2	3	FALSE	FALSE	FALSE	CALD	292	Liverpool	ASD/GDD	Moderate	2	3	0	2022	1
Male	2143	2	3	FALSE	FALSE	FALSE	CALD	434	Bankstown	ASD/GDD	Moderate	2	4	0	2022	1
Female	2577	2	3	FALSE	FALSE	FALSE	NOT CALD	330	Bowral	Average	Average	2	3	0	2022	10
[truncated: 355 more rows]
